# Supplementary material for: TDP-43 interacts with amyloid-β, inhibits fibrillization, and worsens pathology in a model of Alzheimer’s disease
Source: Nat Commun. 2020 Nov 23;11:5950. doi: 10.1038/s41467-020-19786-7 (PMC7683652; doi:10.1038/s41467-020-19786-7)
Supplement: Supplementary file 4 — Source Data [file 41467_2020_19786_MOESM4_ESM.xlsx]

## Sheet: Figure 1a
Figure 1a	ThT fluoresence signals
	R1, R2 : replicates 1 and 2
	Time	buffer		Ab40 and TDP-43		Ab40 only		TDP-43 only
		R1	R2	R1	R2	R1	R2	R1	R2
	0	14.34	12.119	50.973	55.759	63.265	62.63	16.723	17.85
	22	9.936	10.179	43.729	45.386	56.683	56.324	20.884	13.73
	48	10.65	8.89	46.25	45.59	89.66	90.55	16.05	14.33
	72	10.867	10.634	46.22	44.468	142.34	136.29	14.341	13.79
	96	10.178	9.272	86.9995	79.3965	327.836	434.632	16.987	17.658
	117	9.454	9.835	106.508	155.333	523.482	480.387	14.367	16.688
	146	8.368	8.578	221.607	257.964	542.872	500.161	14.479	13.134
	168	9.748	8.519	255.376	294.401	503.436	580.114	12.981	19.29

## Sheet: Figure 1b
A11										OC

## Sheet: Figure 1c
Figure 1c	CD signals
Ab40 only								Ab40 with TDP43
wavelength	T=0	T=1	T=2	T=3	T=4	T=5		wavelength	T=0	T=1	T=2	T=3	T=4	T=5
250	-0.06145	0.05107	-0.03633	0.145253	0.134913	0.041875		250	-0.02316	-0.1028	-0.00423	-0.06925	-0.0394	0.353795
249	-0.02838	0.03328	-0.03049	0.117738	0.142403	0.023174		249	-0.04402	-0.10085	-0.12059	-0.0629	-0.04726	0.194714
248	-0.02269	-0.01194	-0.028	0.093327	0.1515	0.042755		248	-0.07566	-0.08094	-0.02964	-0.06412	-0.06135	0.134531
247	-0.03089	0.00445	-0.05249	0.075637	0.146924	0.068703		247	-0.11198	-0.08006	-0.06679	-0.07278	-0.06796	0.08388
246	-0.03797	-0.00842	-0.09672	0.056347	0.153728	0.070116		246	-0.14727	-0.10753	-0.14665	-0.07542	-0.0884	0.014342
245	-0.07596	-0.0336	-0.11995	0.003397	0.152919	0.122194		245	-0.18402	-0.17151	-0.04082	-0.09204	-0.12534	-0.07391
244	-0.11905	-0.11685	-0.13004	-0.05847	0.111991	0.074972		244	-0.2279	-0.24585	-0.1109	-0.13334	-0.14951	-0.13879
243	-0.21467	-0.21261	-0.1437	-0.0851	0.080027	0.050089		243	-0.3044	-0.30662	-0.1694	-0.17242	-0.16786	-0.13915
242	-0.33143	-0.23864	-0.18776	-0.13767	0.021822	0.011091		242	-0.40949	-0.36983	-0.2894	-0.23052	-0.19848	-0.12989
241	-0.42084	-0.25739	-0.24235	-0.20956	-0.06441	-0.06676		241	-0.50626	-0.47865	-0.22364	-0.29732	-0.24197	-0.24594
240	-0.49991	-0.33944	-0.30787	-0.31812	-0.17835	-0.14132		240	-0.61298	-0.58816	-0.38387	-0.37341	-0.28976	-0.35828
239	-0.63019	-0.42379	-0.36406	-0.4619	-0.29379	-0.23588		239	-0.72462	-0.69697	-0.43714	-0.45828	-0.34892	-0.56026
238	-0.73438	-0.5151	-0.45153	-0.56595	-0.43346	-0.32608		238	-0.8195	-0.78034	-0.58962	-0.55851	-0.4299	-0.73606
237	-0.88179	-0.62978	-0.55465	-0.65959	-0.5184	-0.40141		237	-0.90048	-0.87629	-0.80979	-0.6728	-0.51434	-0.93728
236	-1.02382	-0.76775	-0.66168	-0.76406	-0.57656	-0.54846		236	-1.0191	-1.00425	-0.9019	-0.77291	-0.5979	-1.20532
235	-1.13597	-0.87008	-0.84721	-0.85339	-0.63554	-0.63477		235	-1.11138	-1.13091	-1.04065	-0.87999	-0.69519	-1.46201
234	-1.2666	-1.0088	-1.00522	-1.00562	-0.73572	-0.74886		234	-1.16441	-1.24674	-1.22095	-1.00502	-0.81025	-1.64843
233	-1.38243	-1.19801	-1.13004	-1.09897	-0.82732	-0.91986		233	-1.213	-1.35806	-1.25596	-1.12006	-0.93443	-1.8618
232	-1.45622	-1.3285	-1.26809	-1.16969	-0.9285	-1.07479		232	-1.30381	-1.47202	-1.30082	-1.25775	-1.06478	-2.09615
231	-1.56751	-1.4186	-1.37083	-1.27498	-1.02614	-1.29513		231	-1.41268	-1.61599	-1.12305	-1.41122	-1.21578	-2.30636
230	-1.69615	-1.45269	-1.49126	-1.39562	-1.14686	-1.44833		230	-1.531	-1.70225	-1.25289	-1.54295	-1.3573	-2.49917
229	-1.81913	-1.58795	-1.6257	-1.50754	-1.32327	-1.57693		229	-1.5895	-1.74802	-1.60085	-1.67486	-1.50104	-2.72557
228	-1.91039	-1.767	-1.65643	-1.61485	-1.52769	-1.77205		228	-1.6702	-1.83129	-1.73076	-1.82776	-1.65281	-2.94976
227	-1.98692	-1.87466	-1.70004	-1.67873	-1.68249	-1.95418		227	-1.76177	-1.87502	-1.81199	-1.98781	-1.8247	-3.1137
226	-2.11472	-1.88485	-1.77989	-1.7683	-1.81081	-2.13023		226	-1.85629	-1.86419	-1.75703	-2.158	-1.99431	-3.30061
225	-2.22639	-1.86769	-1.7901	-1.82267	-1.96776	-2.27136		225	-1.93113	-1.86717	-1.64028	-2.32997	-2.18086	-3.58932
224	-2.26402	-1.96931	-1.84604	-1.88569	-2.16142	-2.39324		224	-1.99115	-1.86478	-1.65004	-2.5206	-2.39021	-3.84932
223	-2.23522	-2.08475	-1.90815	-1.93862	-2.3719	-2.49576		223	-2.01244	-1.88241	-1.69989	-2.68956	-2.59121	-4.04773
222	-2.2079	-2.06985	-1.95798	-2.00069	-2.51842	-2.57734		222	-2.02189	-1.90121	-1.98572	-2.88951	-2.79667	-4.25864
221	-2.25393	-2.02584	-2.00883	-2.02098	-2.62808	-2.66605		221	-2.04307	-1.93104	-2.09434	-3.14326	-3.01662	-4.4122
220	-2.35221	-2.03075	-2.06134	-2.01486	-2.67443	-2.76552		220	-2.07923	-1.9889	-1.68002	-3.41373	-3.24401	-4.58677
219	-2.46395	-2.12176	-2.15605	-2.0374	-2.73276	-2.77438		219	-2.11183	-2.08333	-1.78948	-3.69044	-3.47027	-4.71235
218	-2.60913	-2.2864	-2.23376	-2.13473	-2.8358	-2.74398		218	-2.19937	-2.18924	-2.30526	-3.97509	-3.68839	-4.86721
217	-2.7558	-2.4002	-2.26268	-2.24039	-2.87758	-2.69449		217	-2.30605	-2.32088	-2.20369	-4.23161	-3.90769	-5.09741
216	-2.95141	-2.60491	-2.38414	-2.3151	-2.85533	-2.66877		216	-2.46527	-2.49679	-2.2962	-4.537	-4.1072	-5.33279
215	-3.21002	-2.81009	-2.60578	-2.39388	-2.80426	-2.64164		215	-2.67123	-2.75197	-2.73492	-4.87082	-4.29368	-5.46891
214	-3.45717	-3.09021	-2.91123	-2.50902	-2.7568	-2.49193		214	-2.90365	-2.9845	-3.03649	-5.10658	-4.4842	-5.52785
213	-3.76352	-3.40985	-3.26866	-2.63027	-2.721	-2.28773		213	-3.27085	-3.29992	-3.11168	-5.34338	-4.66152	-5.54102
212	-4.08007	-3.84482	-3.52162	-2.70539	-2.63445	-2.13211		212	-3.67561	-3.73409	-3.53808	-5.60707	-4.83932	-5.56907
211	-4.51691	-4.29219	-3.9215	-2.83095	-2.55304	-2.00352		211	-4.12838	-4.20625	-3.71603	-5.90984	-5.0214	-5.57893
210	-5.06271	-4.83816	-4.49326	-2.95892	-2.45603	-1.79471		210	-4.68714	-4.66285	-4.07633	-6.23889	-5.2088	-5.5181
209	-5.69754	-5.40297	-5.10337	-3.23854	-2.39318	-1.51878		209	-5.29021	-5.19568	-4.64556	-6.64046	-5.41012	-5.40296
208	-6.37966	-6.06137	-5.62629	-3.4779	-2.25787	-1.16205		208	-5.94203	-5.85953	-5.08449	-7.11282	-5.6128	-5.23455
207	-7.10121	-6.82663	-6.08207	-3.73097	-2.04538	-0.79676		207	-6.65253	-6.5794	-5.55582	-7.66234	-5.81828	-4.91671
206	-7.90358	-7.60595	-6.58746	-3.98775	-1.83247	-0.38536		206	-7.34665	-7.2583	-6.89578	-8.18354	-6.01324	-4.63708
205	-8.66678	-8.28755	-7.22878	-4.26681	-1.585	0.061425		205	-8.05994	-7.91701	-7.44835	-8.69359	-6.22952	-4.34573
204	-9.40408	-9.11725	-7.78051	-4.45619	-1.28909	0.60166		204	-8.67258	-8.57487	-7.76981	-9.15856	-6.41292	-4.0162
203	-10.141	-9.83546	-8.24833	-4.61747	-0.96085	1.15195		203	-9.3046	-9.29648	-8.61082	-9.59435	-6.55736	-3.60586
202	-10.8791	-10.3795	-8.69304	-4.75061	-0.63735	1.71051		202	-9.94947	-9.97526	-9.22233	-9.96283	-6.64612	-3.16434
201	-11.535	-10.875	-9.17305	-4.94903	-0.41567	2.23124		201	-10.5708	-10.4448	-9.91428	-10.1435	-6.65048	-2.89272
200	-12.1065	-11.2273	-9.61873	-5.06945	-0.24144	2.68646		200	-10.9468	-10.804	-10.282	-10.113	-6.51892	-2.43022
199	-12.3876	-11.3865	-9.81508	-5.17492	-0.15066	3.05712		199	-11.1664	-11.1016	-10.2406	-10.0337	-6.3474	-1.87273
198	-12.6447	-11.503	-9.86597	-5.26879	-0.08788	3.42159		198	-11.4287	-11.2946	-10.3451	-9.85809	-6.10652	-1.45886
197	-12.6466	-11.5785	-9.97343	-5.3261	0.019156	3.62789		197	-11.3943	-11.2899	-10.2552	-9.48941	-5.67424	-1.16865
196	-12.5239	-11.4344	-9.76808	-5.37836	0.058787	3.72344		196	-11.0152	-10.9747	-9.86781	-9.01956	-5.166	-0.96549
195	-11.9104	-11.2509	-9.59078	-5.11583	0.229163	3.62969		195	-10.6907	-10.6486	-9.4197	-8.30999	-4.65776	-0.85802
194	-10.8899	-10.4352	-9.05585	-4.48037	0.261463	3.37292		194	-10.0695	-9.87025	-8.95366	-7.5731	-4.15288	-0.73668
193	-9.59841	-9.50299	-7.94923	-3.64726	0.232141	2.86166		193	-9.3082	-9.10979	-8.63888	-6.89502	-3.67538	-0.64583
192	-8.40128	-8.67626	-6.98943	-2.80996	0.252198	2.36051		192	-8.59597	-8.36377	-7.61913	-6.23515	-3.25284	-0.46267
191	-7.20357	-7.83387	-6.0605	-1.98273	0.233225	1.82932		191	-7.77468	-7.62656	-6.13384	-5.63254	-2.92463	-0.47014
190	-6.14141	-6.85279	-5.08063	-1.1775	0.199748	1.34416		190	-7.2214	-6.99422	-4.55523	-5.1939	-2.62523	-0.53501

## Sheet: Figure 1d
	Ab40							Ab40+TDP43

## Sheet: Figure 1e-h
Figure 1e	ThT fluorescence signals							Figure 1f	ThT fluoresence signals					Figure 1g	ThT fluorescence signals							Figure 1h	ThT fluorescence signals
R1, R2, R3: replicates 1, 2, and 3									R1, R2 : replicates 1 and 2					R1, R2, R3: replicates 1, 2, and 3								R1, R2, R3: replicates 1, 2, and 3
Time	Ab40			Ab40+TDP43				Time	Ab40 oligomers		Ab40 oligomers+ TDP43			Time	Ab40 fibrils			Ab40 fibrils+TDP43				Time	Ab40 with seeds			Ab40 with seeds and TDP43
	R1	R2	R3	R1	R2	R3			R1	R2	R1	R2			R1	R2	R3	R1	R2	R3			R1	R2	R3	R1	R2	R3
0	77.06	70.157	70.418	80.076	79.445	79.581		0	78.679	81.2038	68.207	67.42		0	552.503	706.106	430.765	535.472	482.111	629.469		0	348.323	372.471	377.66	329.124	331.266	346.293
3	66.715	60.777	61.413	69.841	72.061	70.233		2	79.061	80.711	64.989	64.268		2	513.231	669.147	407.804	523.607	467.707	617.443		1	473.164	495.896	472.525	441.856	336.458	325.604
6	62.263	59.771	59.169	69.215	68.468	68.85		4	77.744	81.2157	65.393	64.018		4	472.608	602.573	375.669	493.682	440.369	587.842		2	522.771	527.548	509.217	426.158	376.172	459.187
9	63.754	56.76	58.883	67.355	67.256	67.566		6	77.432	81.0309	64.01	62.97		6	453.448	599.899	371.737	484.271	436.689	582.725		3	525.348	652.02	575.054	451.212	432.037	506.488
12	61.276	57.114	57.256	67.511	67.924	67.055		8	77.277	80.0971	64.51	64.356		8	443.267	581.459	365.564	476.998	436.474	574.056		4	595.177	687.78	614.766	493.231	479.914	606.494
15	61.65	56.076	57.777	66.585	67.712	67.973		10	74.84	81.0582	64.108	63.248		10	420.213	581.327	355.693	473.1	425.528	555.99		5	653.784	717.334	642.534	534.6	513.629	645.471
18	60.459	53.924	55.729	64.343	65.889	65.805		12	75.848	79.7485	63.565	64.591		12	438.996	573.36	375.603	474.592	442.974	589.883		6	704.902	763.161	674.101	561.882	564.648	666.651
21	59.055	55.575	56.311	66.413	65.335	64.557		14	80.569	82.8012	63.429	64.926		14	423.994	577.355	368.942	474.972	433.555	565.932		7	718.568	767.861	674.031	566.949	569.384	649.234
24	67.582	58.534	61.972	65.314	67.29	65.413		16	82.997	85.8112	65.915	64.486		16	427.903	552.356	350.728	453.044	425.901	562.849		8	744.905	801.779	725.363	605.225	584.431	668.097
27	68.76	63.257	64.594	63.883	65.989	63.082		18	84.379	88.516	62.593	64.32		18	409.008	555.516	351.993	463.706	438.992	566.728		9	731.58	786.095	711.225	604.833	582.598	686.995
30	74.522	64.842	68.157	63.941	63.606	63.707		20	86.046	89.4869	64.425	64.246		20	408.148	571.64	367.505	465.62	442.955	571.871		10	779.46	860.353	757.328	654.945	626.195	709.29
33	81.239	69.231	74.624	63.952	63.95	63.148		22	88.115	92.3597	62.437	62.942		22	400.536	558.416	349.507	473.229	439.132	557.062		11	805.433	864.822	782.655	700.202	653.397	757.797
36	88.81	75.643	78.761	63.533	64.027	63.436		24	92.77	93.0709	64.648	63.675		24	402.03	540.534	353.719	462.131	421.62	542.93		12	833.363	909.395	833.448	790.779	707.754	822.828
39	106.358	82.523	89.027	67.767	66.349	66.049		26	97.559	100.416	65.568	65.572		26	404.403	539.158	351.44	475.648	441.729	556.548		13	883.419	926.235	882.952	883.763	762.537	897.73
42	130.453	92.347	96.528	78.307	71.427	65.914		28	103.196	114.602	63.454	63.231		28	392.417	524.575	338.628	449.123	428.863	530.486		14	970.67	983.113	1020.19	1013.08	855.128	1005.83
45	163.017	100.553	106.286	75.42	75.65	69.404		30	110.093	129.616	63.481	62.489		30	401.766	558.2	357.189	469.986	447.331	564.347		15	1087.61	1091.11	1152.12	1154.42	938.749	1139.63
48	209.786	112.91	117.582	76.062	79.765	73.985		32	121.522	144.308	63.328	62.526		32	401.537	559.182	356.847	481.904	440.319	550.622		16	1277.71	1248.97	1338.8	1176.51	1107.2	1273.12
51	288.985	132.107	136.137	76.474	83.57	75.103		34	149.81	157.313	63.611	61.286		34	401.446	536.391	338.596	457.113	436.561	533.019		17	1399.8	1316.49	1489.53	1323.49	1200.38	1329.58
54	405.196	150.393	162.143	76.492	87.242	79.588		36	205.887	177.832	63.761	61.427		36	397.98	538.942	344.416	446.644	424.897	528.63		18	1462.1	1425.62	1489.05	1271.07	1279.67	1354
57	571.28	179.577	206.479	81.225	90.364	81.197		38	258.203	199.46	64.334	61.125		38	400.276	538.508	346.647	452.129	432.73	530.393		19	1468.67	1405.59	1520.07	1268.19	1214.53	1334.65
60	785.96	225.175	265.909	82.237	92.538	83.356		40	344.212	227.413	63.757	61.84		40	406.215	548.419	350.301	465.567	444.43	563.146		20	1543	1518.18	1616.24	1321.75	1310.84	1407.07
63	1013.3	305.052	322.694	84.243	93.181	88.487		42	423.421	252.623	64.744	61.563		42	378.753	539.02	339.502	439.467	432.511	526.881		21	1603.7	1593.12	1607.32	1329.3	1340.55	1438.09
66	1199.98	385.119	383.366	88.02	97.101	91.315		44	576.675	284.328	64.381	59.488		44	383.357	526.61	341.722	445.844	432.71	529.326		22	1589.13	1640.08	1601.04	1338.2	1354	1481.65
69	1349.26	482.549	455.457	92.14	99.084	96.071		46	716.944	362.068	62.833	58.795		46	373.574	522.171	336.122	434.185	428.786	518.249		23	1668.21	1626.01	1663.45	1433.4	1406.23	1537.21
72	1502.66	629.171	545.021	96.367	100.352	97.601		48	863.573	527.736	61.407	55.602		48	381.884	544.151	348.202	457.518	439.96	535.522		24	1627.78	1642.23	1671.68	1487.12	1433.45	1545.42
75	1609.75	790.399	645.583	96.274	100.822	99.457		50	974.528	588.351	62.853	55.321		50	365.674	524.565	333.449	429	418.894	517.663		25	1622.73	1649.15	1642.97	1445.04	1450.91	1534.85
78	1708.05	983.144	763.746	98.577	104.49	100.446		52	1034.92	811.99	62.872	55.178		52	368.353	515.035	339.768	429.464	422.687	510.059		26	1659.77	1655.98	1658.89	1428.52	1478.54	1622.72
81	1780.9	1179.89	894.093	99.351	106.735	103.158		54	1099.98	990.293	61.967	53.382		54	385.268	533.768	352.746	456.584	441.645	519.363		27	1682.24	1756.27	1679.55	1458.21	1494.4	1560.16
84	1912.29	1368.07	1028.27	105.699	116.956	109.675		56	1123.87	1185.89	61.522	53.841		56	392.606	537.573	354.84	457.862	437.066	520.96		28	1661.4	1734.33	1698.64	1459.31	1521.41	1589.39
87	2021.78	1503.56	1130.45	115.804	133.548	114.671		58	1126.87	1198.9	63.865	52.675		58	393.838	531.492	351.079	433.551	429.625	504.513		29	1622.18	1693.19	1667.52	1427.43	1476.07	1517.69
90	2065.85	1568.44	1198.08	125.062	175.709	127.058		60	1159.1	1258.67	62.989	53.071		60	413.499	560.425	372.954	443.193	443.393	522.535		30	1683.56	1777.64	1687.76	1522.06	1579.43	1639.04
93	2103.96	1634.99	1250.55	148.998	223.47	139.451		62	1185.42	1336.9	62.147	53.178		62	402.792	555.507	379.459	425.063	426.122	504.647		31	1640.09	1760.98	1690.54	1500.68	1557.14	1600.38
96	2136.4	1660.67	1293.04	174.398	258.482	158.944		64	1195.78	1310.74	62.675	54.18		64	409.056	574.136	397.906	432.344	427.04	500.323		32	1672.12	1735	1757.26	1549.97	1573.77	1636.91
99	2158.61	1700.46	1335.16	201.192	272.455	182.154		66	1170.08	1355.49	61.678	54.211		66	421.615	571.917	416.958	434.112	424.517	502.321		33	1690.39	1720.48	1716.55	1505.65	1565.33	1605.65
								68	1186.97	1291.45	63.883	53.092		68	449.001	591.048	434.197	447.934	433.883	514.108		34	1638.97	1687.25	1726.17	1506.19	1564.17	1598.54
								70	1196.27	1309.37	64.673	54.919		70	451.476	597.414	441.918	432.899	427.115	531.769		35	1683.75	1698.68	1763.36	1559.01	1607.58	1636.55
								72	1184.88	1420.86	63.23	53.545		72	465.071	613.117	463.36	431.577	428.778	532.42		36	1690.33	1698.91	1735.86	1522.89	1566.11	1578.52
								74	1180.4	1377.45	64.198	54.311										37	1700.56	1689.66	1760.83	1560.24	1592.73	1602.13
								76	1172.86	1481.55	64.432	55.529										38	1710.06	1700.4	1772.64	1538.55	1596.54	1614.3
								78	1120.76	1416.81	62.831	55.718										39	1635.64	1618.87	1689.24	1463.16	1523.83	1539.81
								80	1134.01	1477.5	63.656	55.914										40	1700.55	1688.04	1692.86	1527.75	1590.11	1598.68
								82	1144.88	1465.3	64.893	56.126										41	1715.94	1710.03	1713.69	1563.49	1590.88	1601.65
								84	1078.16	1436.63	63.005	56.435										42	1712.51	1667.41	1716.49	1563.08	1595.05	1611.43
								86	1080.51	1337.89	67.603	58.926										43	1681.5	1633.47	1675.11	1550.31	1572.71	1573.4
								88	1072.05	1352.34	70.574	58.251										44	1680.79	1646.27	1724.98	1540.46	1578.33	1589.94
								90	1055.89	1495.87	77.539	57.873										45	1600.68	1578.93	1655.01	1568.05	1508.55	1507.32
								92	1053.47	1520.74	84.365	58.327										46	1655.11	1628.47	1717.54	1599.61	1576.68	1563.07
								94	1062.2	1425.38	89.866	58.654										47	1674.92	1668.17	1714.94	1650.94	1590.65	1599.79
								96	1062.41	1519.66	95.072	58.116										48	1658.91	1664.75	1722.57	1596.75	1587.23	1567.21
								98	1062.11	1310.29	98.654	58.499										49	1652.31	1626.32	1713.47	1558.3	1583.96	1549.27
								100	1125.88	1340.28	101.72	58.244										50	1686.59	1672.19	1731.86	1597.37	1670.25	1582.24
																						51	1640.79	1647.41	1712.61	1587.38	1672.52	1537.58
																						52	1638.46	1598.4	1675.45	1539.36	1642.54	1506.98
																						53	1615.89	1597.51	1698.49	1559.71	1620.64	1504.35
																						54	1617.8	1615.23	1684.57	1462.26	1651.31	1507.7
																						55	1594.76	1604.26	1677.24	1505.46	1626.02	1509.47
																						56	1545.62	1577.62	1634.99	1453.43	1613.17	1486.51
																						57	1591.88	1645.09	1702.03	1500.49	1654.62	1528.85
																						58	1599.58	1599.34	1660.9	1500.38	1752.62	1510.99
																						59	1551.44	1587.44	1611.01	1489.53	1682.26	1483.72
																						60	1625.3	1651.56	1698.99	1523.58	1708.08	1549.54
																						61	1617.86	1613.7	1679.88	1489.98	1653.84	1500.19
																						62	1610.16	1598	1675.95	1487.08	1666.55	1493.4
																						63	1596.26	1600.7	1630.04	1462.6	1660.51	1481.95
																						64	1545.99	1563.35	1631.9	1445.14	1593.64	1435.17

## Sheet: Figure 2b
Figure 2b	ThT fluorescence signals
R1, R2, R3, R4: replicates 1, 2, 3, and 4
Time(hr)	TDP43 Full length with A40				TDP43 1-265 with A40				TDP43 N-term with A40				TDP43 RM1+2 with A40				A40
	R1	R2	R3	R4	R1	R2	R3	R4	R1	R2	R3		R1	R2	R3		R1	R2	R3	R4
0	77.857	82.037	77.069	78.778	77.033	79.099	80.131	78.198	73.603	75.857	72.268		78.943	74.398	79.232		73.56	73.688	71.955	80.012
1	70.844	69.804	67.481	68.839	69.857	72.132	70.245	69.579	66.709	65.251	60.003		73.736	66.322	72.929		66.441	63.794	65.327	68.454
2	69.858	68.705	70.384	67.632	68.251	69.568	70.285	69.678	63.751	64.396	62.304		71.992	68.427	69.833		64.997	64.122	63.637	66.191
3	69.392	67.667	67.044	67.362	68.082	68.701	68.661	68.518	61.932	65.187	59.381		71.84	68.39	71.688		65.238	64.328	62.515	63.768
4	66.366	65.644	66.805	64.004	67.14	66.669	66.201	65.765	61.652	63.237	59.176		69.604	67.75	66.612		62.751	64.089	59.613	59.562
5	68.529	64.044	65.976	62.44	64.951	64.624	65.064	62.856	59.276	60.293	56.698		67.622	65.358	65.651		61.197	60.926	59.128	58.268
6	65.662	65.021	65.864	63.295	64.78	66.894	65.618	63.665	58.25	60.81	55.936		68.115	65.997	66.208		60.278	59.651	59.989	59.72
7	66.277	63.619	63.872	63.62	63.869	63.763	64.743	63.275	57.847	60.018	55.414		65.55	64.025	64.049		58.913	58.971	56.879	58.572
8	63.855	63.766	63.874	60.886	62.826	64.594	63.626	62.812	57.478	59.309	53.87		65.082	62.646	63.164		59.823	58.995	59.347	58.829
9	64.16	62.15	62.705	59.601	62.411	61.377	61.271	61.779	55.66	58.525	54.091		63.145	62.129	61.369		58.86	58.189	57.008	57.079
10	64.451	62.243	62.676	60.558	60.334	61.328	60.092	61.363	57.279	56.879	53.875		63.488	60.936	62.092		58.523	58.017	57.73	58.506
11	62.799	61.707	61.276	58.817	59.913	61.23	60.432	58.971	54.924	57.563	53.531		61.499	59.582	60.755		57.641	58.155	55.255	56.923
12	64.478	62.439	61.68	60.136	61.083	61.216	60.547	60.621	55.996	56.953	52.981		62.315	58.968	61.989		59.059	58.214	56.307	56.224
13	64.323	63.011	62.219	61.886	60.09	60.184	61.293	60.336	54.621	56.579	52.942		63.034	60.162	62.177		58.053	57.423	57.306	56.299
14	63.047	63.145	62.897	61.106	57.246	59.629	60.205	57.182	55.516	54.853	53.263		63.027	59.17	62.336		57.648	58.054	57.966	57.828
15	63.881	60.652	62.87	59.915	58.793	59.444	58.842	56.652	53.312	55.671	51.735		62.645	60.669	60.699		57.895	58.15	58.728	57.614
16	65.419	62.638	63.534	60.941	59.327	60.194	59.091	58.757	54.042	56.037	52.262		63.591	62.402	63.217		58.484	60.654	59.4	60.216
17	65.051	64.483	62.681	60.55	57.642	57.304	58.868	59.777	52.319	54.89	52.098		63.118	64.028	62.442		60.369	61.962	60.256	60.327
18	67.79	64.518	65.198	64.005	57.315	58.549	58.206	57.707	53.39	54.857	51.903		66.358	63.867	64.694		61.713	61.878	63.003	61.476
19	68.658	64.195	64.732	62.825	58.305	58.791	58.217	57.532	52.37	55.588	52.635		64.315	64.807	65.827		61.992	62.718	61.809	61.489
20	69.763	67.19	65.163	65	57.915	57.87	57.924	58.575	53.728	56.065	54.441		65.575	66.099	64.476		62.68	63.415	62.026	61.339
21	69.873	66.922	67.87	65.581	58.419	57.847	56.491	57.588	53.841	55.954	52.882		65.583	66.424	64.004		64.345	62.91	62.954	62.95
22	69.356	70.022	69.79	66.238	57.262	56.986	56.835	57.623	51.989	57.701	54.578		65.552	67.362	64.585		62.78	63.399	63.53	64.232
23	73.946	70.999	69.578	68.348	57.846	57.742	57.364	58.367	54.441	57.271	56.09		68.202	66.324	66.934		65.021	66.799	63.564	64.799
24	73.941	70.639	71.729	68.598	56.008	57.917	57.289	58.37	54.991	59.003	56.485		68.099	68.187	66.274		65.527	65.353	62.975	63.698
25	74.628	70.5	72.406	71.044	56.431	56.926	57.744	55.729	55.643	58.376	56.614		68.082	68.477	66.192		64.984	65.984	64.109	63.275
26	74.733	71.3	71.617	71.262	55.204	57.679	55.249	55.903	55.962	58.686	55.977		67.115	67.275	67.257		65.069	64.985	64.839	62.987
27	79.166	73.956	75.735	73.939	57.036	58.467	57.406	57.185	57.654	60.208	58.079		68.959	70.08	69.395		67.659	67.163	65.966	66.191
28	78.732	76.011	76.674	74.165	57.156	58.89	56.344	57.271	58.077	60.018	59.714		69.928	68.115	68.269		66.151	67.733	64.309	65.48
29	82.981	78.507	81.134	78.733	57.834	61.67	58.103	58.421	59.001	62.81	63.024		71.418	71.646	71.266		68.47	68.932	68.043	67.08
30	84.789	78.727	82.325	78.152	59.793	62.175	58.628	58.828	58.611	62.833	61.037		71.33	70.575	70.949		68.296	69.694	67.744	67.457
31	86.227	82.154	85.289	82.968	60.641	61.395	58.479	60.619	59.86	63.035	60.359		71.526	73.078	72.39		67.762	70.665	67.556	68.269
32	86.718	84.046	87.128	83.571	59.917	62.884	59.558	60.575	59.769	63.086	60.922		73.206	71.567	72.664		68.204	69.448	68.071	66.828
33	85.625	83.525	87.032	83.844	60.909	61.576	58.798	60.038	58.116	61.997	59.509		70.427	71.233	71.539		65.823	69.15	66.283	65.846
34	89.878	84.15	90.176	83.978	60.775	61.387	60.163	60.724	60.825	63.973	60.366		71.769	70.986	72.987		67.84	69.914	67.439	67.276
35	91.297	86.467	89.677	85.927	62.85	62.991	60.768	60.811	60.784	62.09	60.922		72.476	72.649	71.005		68.817	69.693	66.851	67.17
36	90.489	86.8	93.756	88.611	60.026	63.78	59.908	61.441	61.166	61.75	59.781		72.211	72.008	70.454		68.299	69.692	66.468	67.643
37	93.318	87.156	94.486	89.897	62.482	63.733	60.679	60.39	59.017	62.219	59.901		71.86	73.159	70.957		67.673	71.015	66.957	67.458
38	96.409	89.611	104.127	93.272	61.381	62.538	61.107	61.764	59.334	63.36	61.22		72.308	71.735	73.923		67.457	71.711	66.969	67.919
39	101.142	90.829	115.238	96.721	62.63	62.956	60.577	61.281	61.314	61.985	59.768		73.246	73.091	71.093		69.401	72.969	69.003	68.449
40	109.236	92.133	121.527	105.232	61.747	63.573	61.038	61.697	59.627	61.869	60.824		71.851	73.589	71.051		69.161	71.242	69.103	68.101
41	118.648	95.15	132.774	111.152	61.065	63.518	61.601	61.131	60.934	62.986	61.731		72.5	74.252	71.583		70.152	73.747	70.33	68.611
42	130.549	101.23	144.149	123.337	61.914	64.145	61.828	62.272	60.415	62.958	61.009		72.308	74.811	72.085		71.834	75.571	70.926	70.357
43	142.787	106.554	154.208	129.387	62.485	63.967	61.956	62.066	61.277	63.11	60.324		73.196	76.016	71.613		73.992	80.096	75.824	74.661
44	150.868	114.913	163.619	144.825	62.349	65.019	63.214	63.297	60.991	64.021	59.963		74.699	77.818	72.955		75.831	82.078	78.308	78.657
45	162.709	126.434	172.326	152.83	64.285	65.192	62.527	64.656	59.67	64.365	59.876		78.233	81.782	74.21		80.723	85.652	84.844	83.771
46	168.181	137.557	178.753	156.901	62.67	64.106	62.421	62.303	62.148	62.041	59.266		76.407	82.29	74.244		84.095	92.325	90.363	95.365
47	176.63	145.696	188.467	164.689	64.225	65.451	62.574	63.888	62.938	63.372	61.194		79.09	85.061	74.483		93.031	100.64	100.927	108.766
48	180.978	150.149	189.276	170.713	62.548	62.691	63.73	64.309	60.04	61.391	59.468		84.945	88.525	77.298		102.978	107.087	109.783	126.326
49	184.887	156.618	199.016	174.068	62.536	64.015	62.586	62.345	60.338	62.19	58.994		95.222	91.716	75.996		116.933	117.296	124.346	153.729
50	199.442	166.479	206.121	183.145	62.595	65.725	63.588	64.393	60.84	63.086	59.54		107.769	97.837	79.569		138.247	133.323	144.667	191.788
51	202.047	173.803	211.265	189.79	63.556	64.165	63.487	63.261	60.329	62.57	60.189		125.132	102.512	82.028		161.173	151.458	169.331	240.288
52	210.546	180.162	218.663	193.631	64.342	64.357	62.688	64.531	60.57	62.251	58.427		151.194	109.854	86.797		195.445	173.36	203.655	296.403
53	217.418	188.006	229.687	204.544	63.014	64.735	62.62	64.069	61.024	61.588	59.483		187.379	123.154	92.668		235.764	205.254	246.211	379.078
54	226.709	194.306	234.4	209.699	63.367	65.399	63.611	64.772	61.603	62.444	58.195		230.17	132.015	100.076		289.862	243.408	305.228	480.691
55	224.951	196.538	240.77	214.631	63.398	62.957	62.528	63.86	60.539	60.907	57.255		278.502	146.105	106.941		349.349	293.127	378.79	594.068
56	241.3	205.164	255.007	223.922	63.684	65.344	64.131	64.005	60.891	62.309	58.856		344.797	166.895	118.385		429.773	359.469	482.203	757.649
57	242.465	211.522	260.295	228.194	64.859	63.933	64.73	64.314	59.602	62.147	58.938		412.541	190.175	133.139		527.807	443.748	609.455	930.702
58	250.707	216.422	263.994	233.274	62.748	64.161	62.104	64.482	60.376	63.011	58.296		499.278	222.331	149.47		642.308	552.001	779.591	1137.26
59	261.341	224.271	272.477	243.395	63.162	64.594	63.295	64.849	61.877	61.751	58.982		600.611	272.677	173.635		801.275	703.431	1007.38	1383.94
60	264.591	228.927	278.026	248.433	63.445	64.417	63.295	64.187	60.354	61.815	58.532		718.623	339.997	196.733		975.121	874.983	1250.55	1606.59
61	272.413	235.721	290.302	257.458	63.868	64.41	63.563	64.281	60.866	61.428	59.07		847.424	431.347	229.683		1168.99	1073.71	1527.39	1851.63
62	278.266	241.614	300.517	263.491	63.504	64.59	63.242	65.507	61.294	62.851	59.567		996.096	560.614	271.988		1383.34	1294.96	1808.55	2067.87
63	287.602	249.386	309.72	271.14	61.985	64.195	62.839	64.788	59.988	60.265	58.865		1166.81	719.285	327.983		1612.56	1532.25	2101.47	2282.91
64	295.52	255.644	316.04	278.597	63.445	64.63	63.641	63.197	60.976	61.317	58.957		1341.18	898.458	398.081		1819.92	1773.18	2367.34	2462.09
65	304.454	260.773	323.797	285.415	62.452	62.616	62.378	63.795	62.224	60.887	58.911		1529.95	1101.51	489.344		2051.2	2009.13	2618.54	2619.16
66	314.535	268.869	334.211	293.899	63.094	64.34	62.607	63.201	64.062	61.974	61.387		1749.67	1333.61	601.351		2293.85	2240.11	2871.18	2773.83
67	324.928	277.203	346.331	303.074	63.306	63.911	62.802	63.888	65.596	62.138	63.751		1972.77	1568.32	737.477		2510.35	2478.4	3080.65	2910.79
68	330.729	285.138	356.798	314.131	63.135	63.751	62.875	63.92	67.839	61.826	65.451		2187.91	1785.7	883.298		2694.35	2646.49	3248.8	3009.82
69	338.827	294.488	367.737	319.486	64.197	63.847	63.981	63.941	67.231	61.265	66.532		2381.66	1978.26	1038.21		2851.14	2789.56	3363.44	3084.9
70	350.309	300.575	382.538	325.013	64.585	64.358	64.461	64.102	70.336	64.536	69.424		2599.1	2150.88	1222.78		2976.14	2929.16	3498.19	3170.76
71	354.482	305.46	385.103	329.844	63.351	63.348	62.148	64.683	69.545	65.066	71.865		2750.15	2253.44	1383.49		3060.71	2999.44	3543.06	3198.5
72	362.119	316.936	396.572	343.531	65.224	64.445	65.017	63.271	71.32	65.995	75.893		2946.8	2389.15	1572.88		3174.77	3106.16	3642.15	3277.57
73	375.055	322.685	407.247	350.204	63.941	65.102	64.274	63.462	72.2	69.472	77.336		3091.95	2474.95	1750.58		3254.55	3175.27	3703.91	3322.19
74	388.461	334.007	422.52	361.752	64.558	64.951	64.845	65.092	74.507	71.821	80.531		3270.74	2562.92	1937.62		3346.9	3261.82	3780.23	3402.96
75	388.73	336.921	427.741	367.17	61.479	62.609	63.015	64.465	75.663	71.782	82.282		3351.33	2603.58	2075.17		3371.1	3282.5	3781.97	3392.83
76	402.92	350.985	439.548	377.597	63.243	64.186	63.118	65.044	76.129	75.128	85.291		3499.52	2658.22	2245.45		3448.7	3344.28	3853.74	3440.6
77	407.34	351.766	448.441	383.881	64.577	64.581	62.595	63.435	78.21	79.475	88.393		3579.07	2685.21	2363.84		3463.01	3365.09	3868.5	3465.06
78	412.961	358.233	462.319	391.92	62.625	62.541	63.217	62.991	79.998	80.45	92.402		3658.5	2715.86	2470.37		3500.39	3399.08	3897.45	3490.83
79	425.784	366.4	471.582	398.899	63.234	62.493	62.957	61.576	81.916	85.244	93.408		3737.74	2732.58	2565.29		3533.03	3413.81	3926.28	3493.92
80	434.628	375.129	480.619	406.528	62.858	62.848	63.633	63.694	87.67	88.404	99.658		3786.95	2754.31	2642.87		3558.97	3432.61	3935.07	3502.14
81	445.843	381.932	498.129	419.328	64.165	63.18	62.914	64.391	91.355	93.221	102.185		3852.98	2789.83	2719.55		3600.69	3476.74	3969.21	3536.6
82	452.393	388.221	502.453	424.817	62.61	62.534	62.272	62.151	92.965	94.04	104.903		3882.75	2781.76	2769.24		3605.52	3464.02	3970.66	3531.94
83	478.095	405.397	528.78	445.274	63.074	65.167	63.276	62.868	99.759	100.625	110.013		4025.74	2847.84	2881.65		3695.78	3569.6	4072.89	3622.14
84	473.326	409.6	531.796	442.057	61.968	62.791	62.453	64.108	105.621	105.842	111.213		3980.84	2804.66	2866.53		3650.51	3518.58	4025.4	3560.06
85	485.741	415.85	543.301	455.597	61.808	62.271	65.329	60.48	114.338	109.766	115.52		3998.49	2818.44	2891.66		3664.21	3520.66	4034.86	3574.07
86	500.364	426.908	563.813	467.973	62.234	62.26	62.827	62.081	127.04	114.362	119.948		4062.12	2845.6	2954.32		3705.84	3561.9	4064.3	3588.22
87	517.623	437.483	580.932	478.255	61.697	62.797	61.827	62.683	140.287	120.305	123.927		4114.89	2852.55	2983.12		3717.5	3571.51	4084.36	3614.39
88	519.423	440.012	590.428	485.729	62.018	61.337	61.719	62.587	153.979	125.248	128.993		4093.98	2829.2	2987.25		3701.5	3551.12	4063.16	3585.56
89	538.256	456.968	615.986	504.846	62.162	62.933	63.797	62.652	176.221	133.949	135.254		4177.16	2858.32	3041.25		3762.71	3612.86	4126.97	3641.53
90	548.731	468.674	625.487	508.64	63.673	62.85	62.566	61.958	207.571	140.8	138.03		4153.1	2848.89	3044.84		3752.61	3602.5	4101.12	3631.9
91	558.4	475.436	644.494	523.393	62.487	62.751	64.045	62.677	238.87	147.116	145.473		4168.42	2864.74	3060.16		3764.92	3616.45	4104.4	3640.33
92	575.918	488.752	670.106	535.977	63.699	62.098	64.144	62.329	279.572	158.436	154.583		4203.01	2859.48	3094.89		3793.71	3634.12	4151.97	3670.27
93	590.383	501.092	692.958	551.843	62.943	63.973	65.931	62.478	329.44	166.551	160.362		4228.74	2874.48	3097.7		3807.47	3639.82	4151.25	3670.32
94	612.923	523.972	721.991	573.11	65.858	64.074	65.969	64.226	399.221	179.132	171.407		4322.9	2921.24	3175.12		3872.95	3711.77	4232.35	3725.15
95	613.917	521.458	738.199	572.916	65.552	63.408	64.791	63.341	472.754	185.34	175.995		4257.78	2872.4	3138.1		3823.58	3675.56	4181.27	3687.11
96	641.213	532.897	765.925	594.138	67.468	65.241	65.606	63.947	566.902	201.62	188.153		4319.14	2911.75	3183.61		3877.2	3727.72	4231.1	3737.05
97	648.559	543.37	786.87	604.397	68.925	64.163	65.748	63.506	682.836	211.041	196.548		4290.24	2883.65	3177.91		3862.45	3703.32	4204.37	3721.91
98	661.187	553.02	815.481	607.451	67.731	65.845	66.135	63.092	835.591	224.848	209.197		4277.45	2878.43	3177.59		3859.23	3697.73	4222.91	3708.98
99	666.248	561.173	844.392	620.536	69.928	64.736	66.808	61.808	1010.35	236.86	224.195		4264.02	2870.48	3170.32		3849.24	3694.26	4191.82	3686.06
100	668.632	561.123	846.817	629.025	69.498	66.081	66.121	61.372	1016.14	236.301	225.746		4317.25	2868.47	3181.81		3873.31	3699.17	4220.88	3728.05
101	691.18	570.068	882.056	640.758	70.402	65.426	67.453	62.087	1235.96	253.197	244.683		4294.42	2857.85	3182.36		3865.24	3688.6	4196.41	3709.02
102	708.807	586.154	920.872	655.072	71.799	65.93	68.039	63.47	1483.38	275.199	265.018		4316.03	2870.92	3199.94		3872.51	3704.12	4212.61	3718.28
103	729.674	602.969	967.991	669.69	73.061	67.714	69.753	63.856	1769.68	295.623	293.425		4335.67	2869.92	3229.87		3911.04	3728.12	4251.71	3735.56
104	745.301	616.873	1009.91	686.679	76.204	68.319	70.7	64.581	2063.22	318.697	323.622		4364.65	2890.7	3233.52		3909.27	3743.76	4246.68	3766.22
105	757.772	622.405	1048.52	689.232	76.414	66.593	70.236	66.397	2330.82	340.549	357.586		4330	2857.3	3210.17		3877.84	3701.57	4230.31	3720.96
106	790.835	641.045	1104.4	709.801	77.106	69.308	71.517	66.986	2642.16	368.571	401.788		4376.12	2887.22	3251.29		3923.86	3743	4262.4	3759.54
107	807.75	649.015	1131.81	729.69	77.87	69.773	71.933	67.261	2916.09	396.455	445.99		4369.98	2883.37	3237.75		3932.74	3740.09	4260.82	3751.4
108	832.7	661.415	1181.07	739.293	82.931	70.275	74.824	69.041	3174.51	428.96	500.464		4353.81	2875.48	3248.28		3918.51	3746.71	4269.1	3746.61
109	856.091	677.239	1229.47	755.136	82.386	70.938	73.387	69.413	3418.05	468.209	578.122		4371.25	2871.24	3252.89		3936.14	3753.29	4279.36	3774.3
110	892.785	691.957	1291.24	775.342	84.067	69.819	76.005	72.229	3643.27	506.263	657.695		4398.66	2871.92	3272.08		3963.98	3771.42	4308.12	3771.16
111	910.129	695.175	1311.73	778.142	86.071	69.899	77.35	72.246	3748.42	543.541	731.896		4320.35	2830.9	3227.72		3891.84	3722.52	4243.7	3719.16
112	959.786	722.265	1360.03	811.798	89.801	71.735	78.653	76.032	3947.38	595.464	836.134		4383.15	2875.79	3267.66		3935.46	3764.88	4298.28	3768.75
113	989.219	729.954	1378.1	822.775	89.812	72.422	78.849	77.613	4014.03	636.633	934.763		4369.37	2845.66	3258.05		3913.93	3746.17	4269.9	3742.61
114	1041.22	751.051	1410.89	853.078	93.764	74.382	82.162	79.858	4117.31	693.067	1046.39		4377.15	2855.4	3279.6		3934.71	3759.85	4285	3766.14
115	1078.1	760.184	1410.52	862.748	95.638	73.84	81.208	81.657	4175.8	736.309	1154.66		4329.25	2827.98	3241.19		3904.36	3727.63	4254.09	3736.56
116	1141.26	774.511	1422.47	894.5	99.044	76.164	84.358	84.072	4281.12	800.634	1282.67		4375.26	2848.02	3266.68		3930.41	3757.23	4282.8	3758.43
117	1196.38	789.397	1411.7	910.021	102.053	75.929	84.467	86.106	4284.09	854.549	1394.19		4326.6	2815.23	3233.51		3893.91	3718.55	4260.23	3734.36
118	1285.73	817.729	1434.06	949.8	107.534	78.134	88.204	88.178	4369.38	926.053	1534.95		4391.6	2848.28	3283.54		3952.1	3787.99	4303.51	3776.16
119	1371.62	841.918	1446.17	985.99	112.497	79.671	90.786	91.013	4469.13	1001.35	1665.96		4439.48	2879.12	3333.59		3997.16	3811.9	4356.9	3816.11
120	1427.21	853.084	1409.07	1004.27	114.253	79.652	90.508	92.695	4411.1	1041.67	1742.4		4340.8	2827.89	3250.48		3921.91	3746.18	4276.73	3753.83
121	1538.06	880.14	1423.55	1049.73	118.949	81.199	92.512	94.056	4474.32	1109.95	1855.19		4378.38	2841.79	3274.38		3952.47	3785.45	4314.23	3780.69
122	1645.96	905.043	1418.85	1109.73	127.267	85.745	97.352	98.187	4551.74	1193.26	1961.33		4444.52	2871.92	3330.77		4002.96	3823.74	4360.79	3825.05
123	1736.74	919.946	1401.01	1133.7	130.415	85.598	95.574	101.544	4523.77	1235.98	1999.68		4377.66	2824.86	3295.46		3958.41	3773.16	4319.39	3783.6
124	1841.14	951.085	1405.38	1193.44	135.274	89.109	99.883	103.821	4584.94	1307.37	2071.66		4417.46	2847.61	3305.41		3983.13	3797.31	4341.77	3797.97
125	1976.06	981.896	1392.37	1261.63	142.323	91.934	103.027	105.899	4620.56	1362.5	2135.97		4412.75	2856.11	3315.3		4001.89	3826.78	4355.23	3810.79
126	2087.11	1008.6	1386.56	1326.22	147.793	95.604	105.32	108.066	4620.42	1406.05	2169.54		4403.16	2831.09	3314.04		3983.65	3804.02	4357.62	3789.44
127	2198.11	1042.23	1383.98	1398.58	154.749	99.783	110.047	112.588	4625.18	1450.11	2199.44		4397.25	2829.99	3304.48		3979.06	3796.26	4342.6	3796.89
128	2296.03	1075.09	1367.79	1484.2	161.697	105.462	112.676	118.273	4631.66	1476.26	2231.74		4387.32	2830.62	3300.77		3960.58	3788.21	4334.34	3790.9
129	2412.02	1117.43	1379.92	1575.37	168.478	114.853	118.861	120.665	4677.45	1516.51	2271.75		4410.39	2841.84	3318.24		3987.38	3809.2	4361	3812.56
130	2504.17	1162.76	1374.22	1673.24	175.999	126.974	122.628	125.939	4675.96	1542.32	2288.71		4392.88	2836.73	3322.65		3986.34	3797.47	4349.37	3798.33
131	2554.06	1201.81	1360.02	1768.92	183.694	133.283	128.321	129.863	4646.71	1540.03	2279.74		4347.88	2813.51	3270.7		3954.43	3776.89	4318.88	3771.13
132	2646.57	1258.29	1362.84	1902.32	192.073	151.217	138.659	136.838	4666.07	1563.29	2307.51		4361.3	2811.78	3291.2		3970.13	3786.09	4333.62	3787.84
133	2691.62	1314.68	1354.48	2023.26	199.848	171.542	146.688	143.814	4674.65	1580.88	2311		4359.83	2799.84	3285.52		3957.24	3780.29	4313.25	3762.22
134	2779.65	1395.32	1371.09	2177.5	210.644	194.811	161.567	154.429	4711.38	1610.99	2350.22		4394	2821.7	3311.45		3990.72	3802.93	4352.85	3799.67
135	2811.38	1449.66	1366.25	2306.98	224.74	213.085	175.129	162.426	4722.47	1622.94	2344.14		4388.56	2810.4	3305.46		3982.55	3794.64	4347.22	3787.07
136	2851.72	1526.15	1359.15	2432.39	236.235	235.303	193.553	176.924	4709.95	1624.01	2365.06		4377.14	2794.02	3304.53		3980.88	3792.28	4343.89	3784.95
137	2861.75	1598.36	1355.8	2552.25	248.149	257.244	211.672	185.539	4702.31	1633.59	2359.01		4355.35	2779.41	3285.62		3954.05	3787.31	4323.2	3774.76
138	2925.13	1698.31	1372.69	2699.78	263.861	280.023	234.439	200.055	4751.19	1652.96	2379.1		4381.57	2813.02	3301.59		3986.23	3826.25	4361.32	3804.37
139	2937.85	1776.78	1374.47	2812.41	275.649	298.54	253.578	215.66	4765.08	1656.76	2385.72		4381.8	2803.01	3298.43		3982.85	3816.92	4365.47	3790.72
140	2987.94	1891.44	1396.63	2942.21	293.379	319.749	280.856	231.878	4815.81	1680.18	2429.62		4430.68	2834.21	3344.83		4047.09	3861.78	4423.05	3837.46
141	2945.75	1930.37	1369.85	2979.8	304.259	336.575	296.481	246.839	4741.65	1660.58	2386.83		4368.85	2773.71	3301.72		3975.84	3789.16	4352.49	3780.88
142	2984.98	2029.45	1374.44	3079.98	318.733	356.212	316.832	265.061	4770.74	1682.74	2405.79		4382.16	2807.26	3322.2		3995.95	3825.21	4376.77	3814.52
143	2959.68	2087.74	1372.13	3143.95	331.384	373.628	333.249	276.773	4736.76	1669.74	2397.16		4359.71	2775.78	3284.22		3970.26	3783.52	4335.22	3767.71
144	2954.13	2140.53	1374.17	3175.08	343.965	384.588	350.692	295.895	4723.01	1671.89	2380.57		4311.01	2754.95	3269.36		3958.2	3768.74	4318.55	3756.06
145	3014.64	2228.72	1390.76	3280.96	361.869	403.963	378.515	314.56	4797.87	1692.28	2422.04		4377.51	2805.78	3334.59		4001.75	3823.12	4383.73	3803.62

## Sheet: Figure 2c-e
Figure 2c
Figure 2d						Figure 2e

## Sheet: Figure 3a
Figure 3a ELISA
R1, R2 : replicates 1 and 2
concentration	FL		RRM1+2		265		N-term
	R1	R2	R1	R2	R1	R2	R1	R2
0	0.0481	0.0493	0.0487	0.0475	0.0475	0.0475	0.0558	0.093
2.5	0.1352	0.1306	0.0533	0.0509	0.0569	0.0592	0.0888	0.0495
5	0.1988	0.2633	0.0617	0.0555	0.0727	0.0749	0.0814	0.0503
10	0.4414	0.3655	0.0815	0.0717	0.1218	0.1332	0.057	0.0635
20	0.4967	0.4803	0.1254	0.1588	0.1605	0.1958	0.089	0.054
40	0.5766	0.6172	0.1697	0.1656	0.2155	0.2319	0.0631	0.0644

## Sheet: Figure 3b
Figure 3b			Real-time sensorgram of TDP-43_FL at different concentration
Time (sec)	0.0625 μM	0.125 μM	0.25 μM	0.5 μM	1 μM
0	0.001492	0.003262	0.017061	0.01321	0.008564
0.2	0.00135	0.004349	0.01623	0.015007	0.01261
0.4	0.001288	0.004629	0.016469	0.017524	0.017628
0.6	0.001846	0.006357	0.016415	0.020588	0.023369
0.8	0.002611	0.007737	0.017006	0.023581	0.029853
1	0.003069	0.008455	0.017769	0.026976	0.0365
1.2	0.003703	0.009173	0.018649	0.030528	0.043833
1.4	0.004266	0.010017	0.020307	0.03379	0.051598
1.6	0.004608	0.010606	0.022491	0.037684	0.059027
1.8	0.005199	0.011424	0.024489	0.041467	0.065942
2	0.00549	0.012244	0.026061	0.04468	0.071726
2.2	0.006831	0.011781	0.027881	0.047689	0.077431
2.4	0.005968	0.013248	0.029118	0.050421	0.083384
2.6	0.005586	0.013716	0.031352	0.054453	0.088901
2.8	0.004887	0.013301	0.033687	0.058715	0.094804
3	0.004535	0.014123	0.036158	0.062242	0.099697
3.2	0.005062	0.014765	0.037512	0.065067	0.104753
3.4	0.004815	0.015469	0.038606	0.068251	0.109917
3.6	0.005027	0.016593	0.040653	0.071995	0.114181
3.8	0.004936	0.017483	0.042105	0.073896	0.118858
4	0.004578	0.018944	0.042805	0.076738	0.123617
4.2	0.005112	0.02052	0.043809	0.079619	0.12823
4.4	0.006095	0.021243	0.045823	0.083766	0.133216
4.6	0.006866	0.023307	0.046508	0.086872	0.138026
4.8	0.007498	0.025085	0.04851	0.090111	0.143254
5	0.008074	0.025521	0.049738	0.093636	0.148221
5.2	0.009151	0.026459	0.052196	0.09732	0.153248
5.4	0.009368	0.028057	0.0545	0.100594	0.158723
5.6	0.009936	0.028738	0.056638	0.103978	0.162793
5.8	0.011201	0.029883	0.057515	0.106835	0.166154
6	0.011821	0.029883	0.058132	0.109319	0.16942
6.2	0.012407	0.029551	0.060018	0.112254	0.173019
6.4	0.010895	0.030008	0.062163	0.115202	0.176627
6.6	0.011692	0.02924	0.064489	0.118046	0.180651
6.8	0.011565	0.028493	0.06734	0.120691	0.184725
7	0.012632	0.029138	0.069073	0.122045	0.187769
7.2	0.013531	0.030004	0.07063	0.123495	0.190498
7.4	0.013668	0.030146	0.071886	0.125535	0.193081
7.6	0.013628	0.030899	0.073107	0.127709	0.196188
7.8	0.014272	0.031513	0.074627	0.12968	0.198895
8	0.015691	0.031875	0.075695	0.132546	0.201064
8.2	0.016678	0.032745	0.07723	0.135203	0.203834
8.4	0.016566	0.033089	0.078521	0.138163	0.206879
8.6	0.015811	0.033769	0.079829	0.140097	0.210202
8.8	0.016451	0.034831	0.081799	0.142275	0.213494
9	0.016947	0.03393	0.08257	0.145305	0.216349
9.2	0.017176	0.034922	0.084074	0.147872	0.218805
9.4	0.016948	0.036103	0.084157	0.149391	0.221129
9.6	0.01744	0.036083	0.08504	0.150859	0.223443
9.8	0.017284	0.036547	0.086114	0.152953	0.22497
10	0.01734	0.03718	0.087373	0.155337	0.227006
10.2	0.016683	0.038449	0.090005	0.157866	0.229867
10.4	0.016609	0.039254	0.091186	0.160701	0.232728
10.6	0.017359	0.04015	0.092557	0.16276	0.23539
10.8	0.018182	0.041165	0.094655	0.165035	0.237666
11	0.018897	0.043023	0.095951	0.1674	0.239531
11.2	0.019393	0.044684	0.097859	0.170194	0.241745
11.4	0.020231	0.046618	0.098972	0.172589	0.244429
11.6	0.020066	0.048305	0.100267	0.174891	0.247041
11.8	0.021336	0.049873	0.102383	0.178249	0.249321
12	0.021728	0.051636	0.103356	0.179896	0.251795
12.2	0.021718	0.052882	0.104468	0.182711	0.254394
12.4	0.022364	0.053023	0.106794	0.184633	0.256553
12.6	0.023293	0.054045	0.108666	0.186324	0.258963
12.8	0.024451	0.054687	0.109718	0.187282	0.260443
13	0.024503	0.054835	0.109547	0.18869	0.262367
13.2	0.02527	0.055545	0.110661	0.189276	0.263831
13.4	0.026025	0.055502	0.111232	0.189982	0.265121
13.6	0.026565	0.055329	0.11249	0.191084	0.266922
13.8	0.026548	0.05515	0.114046	0.192603	0.26747
14	0.027616	0.055762	0.11546	0.194303	0.269011
14.2	0.027475	0.055947	0.117061	0.195947	0.270814
14.4	0.028214	0.056312	0.117722	0.197792	0.271334
14.6	0.028934	0.056449	0.118882	0.198807	0.273267
14.8	0.029737	0.056882	0.11973	0.200494	0.274513
15	0.030044	0.057839	0.120777	0.2025	0.276851
15.2	0.030374	0.058324	0.122448	0.203408	0.278289
15.4	0.030277	0.059771	0.122837	0.2043	0.280062
15.6	0.029972	0.061419	0.124069	0.206482	0.282251
15.8	0.029799	0.062596	0.125237	0.208177	0.284262
16	0.029889	0.063092	0.126112	0.209559	0.285831
16.2	0.031072	0.063584	0.126945	0.212221	0.287735
16.4	0.031712	0.064521	0.129749	0.21354	0.289795
16.6	0.031565	0.065368	0.130679	0.215512	0.291941
16.8	0.031403	0.065609	0.132053	0.217005	0.294275
17	0.031422	0.066527	0.132607	0.218569	0.297157
17.2	0.032052	0.065847	0.133603	0.219793	0.298629
17.4	0.031866	0.066017	0.134074	0.220929	0.300332
17.6	0.031901	0.066769	0.135025	0.221716	0.301978
17.8	0.031812	0.067632	0.135911	0.223457	0.302876
18	0.032377	0.069284	0.137334	0.225222	0.303887
18.2	0.031886	0.06981	0.138119	0.227562	0.305046
18.4	0.03208	0.071996	0.138714	0.229386	0.305839
18.6	0.032676	0.072545	0.139548	0.230162	0.307795
18.8	0.033164	0.073903	0.140981	0.231305	0.308799
19	0.034547	0.074796	0.142541	0.23311	0.310455
19.2	0.034324	0.076004	0.143944	0.233741	0.311185
19.4	0.035053	0.077816	0.14427	0.235181	0.312801
19.6	0.035107	0.078828	0.145543	0.236132	0.313772
19.8	0.035973	0.078607	0.147033	0.236826	0.315157
20	0.036865	0.079425	0.148057	0.239085	0.31713
20.2	0.037197	0.079645	0.148973	0.240934	0.318398
20.4	0.037134	0.079866	0.151496	0.242621	0.319606
20.6	0.037159	0.079751	0.152763	0.243791	0.32071
20.8	0.038137	0.08011	0.153903	0.244787	0.322428
21	0.038513	0.080567	0.154614	0.245373	0.324123
21.2	0.038746	0.080507	0.15485	0.245799	0.32435
21.4	0.038668	0.081043	0.155805	0.247402	0.325705
21.6	0.039226	0.081186	0.156751	0.249123	0.326409
21.8	0.039782	0.082133	0.156677	0.251256	0.326421
22	0.039346	0.082482	0.157888	0.252947	0.32663
22.2	0.038487	0.082753	0.158281	0.254319	0.328065
22.4	0.038556	0.084498	0.15922	0.25506	0.32903
22.6	0.038514	0.084954	0.160976	0.255288	0.330914
22.8	0.038578	0.086148	0.16233	0.25669	0.331975
23	0.039124	0.086274	0.162527	0.258075	0.333136
23.2	0.038633	0.087412	0.162764	0.258485	0.33459
23.4	0.039734	0.087874	0.16341	0.259104	0.335684
23.6	0.040428	0.088417	0.164889	0.260219	0.337068
23.8	0.040507	0.08915	0.166277	0.261914	0.338293
24	0.040378	0.090298	0.167273	0.263748	0.338633
24.2	0.041104	0.0909	0.169384	0.264149	0.338843
24.4	0.0418	0.091596	0.171431	0.265401	0.339341
24.6	0.042549	0.091961	0.171366	0.267077	0.340373
24.8	0.043716	0.092058	0.171383	0.268237	0.34147
25	0.04412	0.093182	0.172618	0.269925	0.342312
25.2	0.045207	0.094125	0.173411	0.271479	0.342859
25.4	0.045626	0.09435	0.17468	0.272878	0.343745
25.6	0.046748	0.095129	0.175232	0.274806	0.344877
25.8	0.047314	0.097572	0.175508	0.276425	0.345313
26	0.047388	0.098564	0.177181	0.27791	0.345827
26.2	0.047899	0.100274	0.178305	0.278875	0.347473
26.4	0.048063	0.101728	0.179808	0.280443	0.348428
26.6	0.047944	0.102659	0.180922	0.281881	0.349886
26.8	0.04846	0.103663	0.181376	0.282717	0.350838
27	0.048988	0.103815	0.18166	0.283741	0.351948
27.2	0.049449	0.105472	0.183178	0.284354	0.353258
27.4	0.050745	0.106108	0.184281	0.284871	0.354613
27.6	0.050372	0.107354	0.185774	0.286004	0.355686
27.8	0.049407	0.108021	0.186292	0.285948	0.355054
28	0.049722	0.108143	0.18739	0.286358	0.355846
28.2	0.049614	0.10887	0.187347	0.287038	0.356956
28.4	0.049095	0.108732	0.186769	0.288751	0.357671
28.6	0.048619	0.108622	0.186137	0.289515	0.359159
28.8	0.048368	0.108533	0.187254	0.289245	0.360122
29	0.047996	0.109221	0.188863	0.289658	0.360912
29.2	0.048351	0.109678	0.189543	0.290338	0.362199
29.4	0.048324	0.10923	0.189924	0.291288	0.363133
29.6	0.049233	0.109916	0.19093	0.292475	0.364575
29.8	0.049888	0.110591	0.192548	0.293689	0.364015
30	0.051045	0.110134	0.194171	0.294961	0.365073
30.2	0.051426	0.110448	0.19592	0.296078	0.365792
30.4	0.052055	0.109881	0.197171	0.297695	0.366436
30.6	0.052492	0.10989	0.197751	0.298898	0.367539
30.8	0.053011	0.110769	0.199112	0.299028	0.368615
31	0.054594	0.111301	0.200706	0.300706	0.369251
31.2	0.055919	0.113056	0.20261	0.302026	0.370557
31.4	0.057812	0.113553	0.203708	0.304041	0.371661
31.6	0.057081	0.114773	0.205348	0.305431	0.371698
31.8	0.057066	0.115271	0.205077	0.306152	0.371439
32	0.057237	0.115983	0.205232	0.307471	0.372647
32.2	0.056918	0.117378	0.204856	0.30952	0.373086
32.4	0.056567	0.118505	0.2057	0.310831	0.37379
32.6	0.056364	0.120532	0.206669	0.310989	0.375042
32.8	0.057339	0.121588	0.207695	0.311013	0.375854
33	0.057666	0.122315	0.208203	0.312151	0.375912
33.2	0.058386	0.123345	0.208336	0.313139	0.376406
33.4	0.059319	0.123398	0.20964	0.313177	0.376811
33.6	0.059699	0.124622	0.210818	0.312719	0.377052
33.8	0.0596	0.124564	0.21107	0.313479	0.376934
34	0.060033	0.12488	0.212552	0.313612	0.37794
34.2	0.059957	0.124869	0.213444	0.313583	0.378047
34.4	0.060884	0.125362	0.213715	0.313804	0.37917
34.6	0.060544	0.126415	0.214142	0.314298	0.380313
34.8	0.061653	0.127339	0.216378	0.314429	0.381368
35	0.062561	0.126894	0.217412	0.315589	0.382499
35.2	0.063195	0.127335	0.218212	0.316923	0.383566
35.4	0.06377	0.127255	0.218975	0.318667	0.384112
35.6	0.06282	0.12781	0.218959	0.318649	0.385222
35.8	0.062768	0.127888	0.217705	0.319086	0.386519
36	0.063844	0.127773	0.218046	0.320712	0.387671
36.2	0.064138	0.128548	0.218557	0.32218	0.38884
36.4	0.06476	0.12994	0.21953	0.322785	0.388977
36.6	0.065794	0.131008	0.220002	0.322937	0.389877
36.8	0.065983	0.131271	0.220795	0.324416	0.389063
37	0.065797	0.132313	0.221186	0.325896	0.387978
37.2	0.065761	0.133284	0.222195	0.326741	0.388498
37.4	0.066029	0.134544	0.223778	0.328164	0.38877
37.6	0.065138	0.135521	0.224508	0.329164	0.388812
37.8	0.065444	0.136474	0.225982	0.331041	0.389221
38	0.066111	0.137319	0.227876	0.332694	0.389117
38.2	0.066429	0.137613	0.228584	0.333978	0.390459
38.4	0.066416	0.138875	0.229133	0.33507	0.39183
38.6	0.066864	0.139035	0.230108	0.336301	0.392909
38.8	0.067888	0.139793	0.23173	0.336447	0.394324
39	0.067495	0.140071	0.232569	0.33716	0.395903
39.2	0.067951	0.141427	0.233238	0.337534	0.397139
39.4	0.06873	0.141288	0.233711	0.337948	0.398553
39.6	0.069254	0.142326	0.233854	0.337428	0.40034
39.8	0.070449	0.141938	0.23431	0.337558	0.401393
40	0.071429	0.142732	0.234892	0.338082	0.401784
40.2	0.071182	0.143488	0.235604	0.338339	0.401582
40.4	0.071297	0.144289	0.236569	0.338567	0.400979
40.6	0.071047	0.144973	0.236512	0.337844	0.401676
40.8	0.070288	0.145417	0.237499	0.338528	0.400785
41	0.07092	0.145962	0.238282	0.338993	0.401568
41.2	0.071019	0.146314	0.239488	0.340176	0.402424
41.4	0.070991	0.147804	0.241167	0.341059	0.402401
41.6	0.070987	0.148251	0.241626	0.341812	0.402851
41.8	0.072225	0.148298	0.242977	0.343039	0.404017
42	0.072501	0.149255	0.243021	0.344201	0.404429
42.2	0.07314	0.150191	0.244266	0.345414	0.406063
42.4	0.073259	0.150547	0.2448	0.346398	0.406756
42.6	0.075144	0.151248	0.246046	0.348019	0.407872
42.8	0.075888	0.152014	0.246904	0.349278	0.4089
43	0.076407	0.152896	0.247414	0.350535	0.40965
43.2	0.077074	0.152967	0.248056	0.3511	0.410455
43.4	0.077812	0.153046	0.24877	0.351978	0.411329
43.6	0.078378	0.153919	0.249453	0.352872	0.413079
43.8	0.07911	0.153648	0.249851	0.35398	0.414827
44	0.079251	0.154754	0.250915	0.355551	0.4155
44.2	0.079175	0.155333	0.251967	0.356846	0.415554
44.4	0.079752	0.155515	0.252421	0.357183	0.415819
44.6	0.079747	0.156123	0.252762	0.357674	0.416184
44.8	0.080173	0.15608	0.253693	0.359228	0.41586
45	0.080617	0.157045	0.254617	0.359913	0.416174
45.2	0.079708	0.156874	0.25499	0.360275	0.416312
45.4	0.078786	0.156942	0.255336	0.360107	0.416934
45.6	0.078418	0.15644	0.254783	0.359869	0.416383
45.8	0.078315	0.156502	0.256056	0.360308	0.416706
46	0.07784	0.157413	0.256581	0.360648	0.416298
46.2	0.078049	0.157548	0.257674	0.360911	0.4165
46.4	0.078431	0.157038	0.258151	0.361407	0.415864
46.6	0.080395	0.157456	0.258664	0.362351	0.415848
46.8	0.081241	0.157218	0.258871	0.36327	0.41644
47	0.082085	0.15848	0.259049	0.363016	0.416755
47.2	0.082495	0.158698	0.259538	0.363405	0.417825
47.4	0.083445	0.159516	0.259483	0.363532	0.419217
47.6	0.084945	0.161225	0.260364	0.364252	0.4215
47.8	0.086045	0.162394	0.261665	0.365107	0.422808
48	0.087267	0.164373	0.263172	0.366062	0.422595
48.2	0.087851	0.166554	0.264441	0.367529	0.42275
48.4	0.088761	0.167505	0.264606	0.369767	0.423058
48.6	0.089251	0.169847	0.265241	0.371599	0.423724
48.8	0.089236	0.170496	0.265419	0.373096	0.424057
49	0.088113	0.170725	0.265805	0.373845	0.42464
49.2	0.087397	0.170241	0.265656	0.374519	0.425535
49.4	0.086586	0.170615	0.2669	0.375247	0.425914
49.6	0.085888	0.170761	0.267424	0.375767	0.425298
49.8	0.085173	0.170746	0.268835	0.376473	0.426578
50	0.084926	0.169959	0.269373	0.376847	0.426922
50.2	0.085513	0.170055	0.270289	0.377013	0.427309
50.4	0.086282	0.169791	0.27151	0.378316	0.426969
50.6	0.087823	0.169917	0.272888	0.378615	0.427336
50.8	0.088198	0.171168	0.272906	0.37899	0.428316
51	0.088634	0.173424	0.272365	0.378568	0.428773
51.2	0.089716	0.174154	0.272817	0.379555	0.429811
51.4	0.090825	0.17545	0.274179	0.379882	0.430769
51.6	0.091716	0.176585	0.275758	0.381462	0.431995
51.8	0.091855	0.177385	0.277192	0.382503	0.432248
52	0.092695	0.178779	0.278096	0.383035	0.432646
52.2	0.093037	0.179376	0.279037	0.384998	0.433913
52.4	0.093505	0.179641	0.27957	0.386433	0.433861
52.6	0.09416	0.180372	0.279955	0.387335	0.434647
52.8	0.094253	0.180689	0.280471	0.388082	0.4346
53	0.09433	0.181363	0.281783	0.388578	0.434922
53.2	0.094674	0.181856	0.283024	0.389042	0.435618
53.4	0.09423	0.181653	0.283623	0.389706	0.435975
53.6	0.094246	0.18188	0.282482	0.390207	0.43577
53.8	0.093505	0.181445	0.282833	0.389954	0.436588
54	0.093907	0.18182	0.282245	0.389928	0.436916
54.2	0.093892	0.182757	0.282635	0.390099	0.436943
54.4	0.093731	0.183161	0.282878	0.390659	0.436642
54.6	0.094483	0.184572	0.283078	0.390764	0.437199
54.8	0.094	0.186009	0.282562	0.391458	0.437746
55	0.094428	0.186448	0.283246	0.392154	0.43836
55.2	0.09487	0.186727	0.284761	0.393417	0.439004
55.4	0.095029	0.186928	0.286669	0.394027	0.439477
55.6	0.095209	0.186647	0.287276	0.394832	0.440986
55.8	0.095251	0.186574	0.288953	0.395222	0.44089
56	0.096603	0.186071	0.290053	0.395604	0.441797
56.2	0.097499	0.185954	0.29194	0.397195	0.442569
56.4	0.097712	0.185929	0.293298	0.397523	0.442218
56.6	0.099059	0.185946	0.294343	0.398772	0.442573
56.8	0.099622	0.186895	0.296087	0.399514	0.44258
57	0.099651	0.187213	0.296772	0.400063	0.442907
57.2	0.099574	0.187049	0.29765	0.40063	0.44295
57.4	0.099543	0.188222	0.297091	0.400956	0.44365
57.6	0.099611	0.189087	0.296347	0.400966	0.443497
57.8	0.100061	0.189659	0.296583	0.400468	0.444036
58	0.10079	0.190931	0.29627	0.401212	0.444378
58.2	0.100798	0.192383	0.296599	0.401032	0.445443
58.4	0.101168	0.193018	0.297446	0.401517	0.445924
58.6	0.101848	0.194042	0.297834	0.402083	0.447104
58.8	0.102321	0.194878	0.297841	0.402295	0.447648
59	0.10335	0.195687	0.29841	0.402105	0.44817
59.2	0.103373	0.195928	0.298716	0.4026	0.448699
59.4	0.103353	0.196221	0.29971	0.402687	0.449199
59.6	0.104474	0.197331	0.299192	0.402568	0.45044
59.8	0.104116	0.198135	0.300557	0.402577	0.449921
60	0.104667	0.198905	0.301565	0.402518	0.450812
60.2	0.104681	0.199774	0.302759	0.402986	0.451026
60.4	0.104958	0.199839	0.303001	0.403437	0.450378
60.6	0.105364	0.199967	0.304107	0.404868	0.450105
60.8	0.104518	0.199945	0.30439	0.405076	0.450553
61	0.104531	0.199846	0.304529	0.405319	0.450825
61.2	0.103784	0.200079	0.305504	0.405752	0.451324
61.4	0.103589	0.201052	0.306032	0.40562	0.451997
61.6	0.103542	0.200697	0.306866	0.406924	0.451627
61.8	0.103926	0.201164	0.308928	0.408703	0.452141
62	0.104086	0.202117	0.309944	0.410005	0.452447
62.2	0.104155	0.202632	0.311158	0.410515	0.453554
62.4	0.104071	0.202606	0.31183	0.411724	0.453928
62.6	0.104851	0.202449	0.311222	0.411962	0.454769
62.8	0.105663	0.202978	0.311883	0.413009	0.455088
63	0.105626	0.203483	0.312224	0.413892	0.455502
63.2	0.10611	0.203626	0.312915	0.414273	0.456578
63.4	0.105646	0.205279	0.313112	0.414542	0.456576
63.6	0.107096	0.206711	0.313125	0.414051	0.457658
63.8	0.106898	0.207502	0.314241	0.414271	0.45793
64	0.108722	0.208509	0.314793	0.414207	0.457726
64.2	0.109605	0.208882	0.314253	0.414837	0.457368
64.4	0.110163	0.208776	0.314142	0.415851	0.457505
64.6	0.110338	0.208918	0.314667	0.41585	0.457508
64.8	0.111609	0.20969	0.31545	0.41647	0.457957
65	0.112309	0.210701	0.315766	0.417139	0.4586
65.2	0.111553	0.211453	0.317212	0.417938	0.458902
65.4	0.112133	0.212279	0.317896	0.419005	0.459066
65.6	0.112435	0.213355	0.318751	0.421037	0.458622
65.8	0.113168	0.213844	0.320405	0.421966	0.459251
66	0.11395	0.215405	0.320578	0.422218	0.459786
66.2	0.114106	0.215306	0.321538	0.422164	0.460648
66.4	0.114862	0.216012	0.321685	0.422381	0.46193
66.6	0.115754	0.216138	0.322056	0.42362	0.462722
66.8	0.115735	0.216794	0.324059	0.424992	0.463015
67	0.11552	0.217235	0.325172	0.425789	0.463688
67.2	0.11524	0.217091	0.326865	0.426358	0.46425
67.4	0.114698	0.217801	0.327133	0.428014	0.464327
67.6	0.115428	0.217761	0.328058	0.42827	0.465653
67.8	0.114931	0.217743	0.329342	0.429053	0.465356
68	0.115382	0.217765	0.330805	0.429497	0.465411
68.2	0.114688	0.21712	0.33156	0.430189	0.465509
68.4	0.114001	0.217279	0.33276	0.430856	0.465861
68.6	0.114438	0.217878	0.33371	0.430663	0.465836
68.8	0.115191	0.218481	0.334372	0.432505	0.466978
69	0.114305	0.218979	0.334381	0.433041	0.46865
69.2	0.114499	0.219196	0.334076	0.433631	0.469446
69.4	0.115269	0.219998	0.333598	0.434034	0.470284
69.6	0.115689	0.221402	0.332984	0.433946	0.471124
69.8	0.116633	0.222217	0.332296	0.434093	0.473218
70	0.11806	0.224148	0.331052	0.434464	0.473781
70.2	0.118848	0.22439	0.331185	0.434617	0.474486
70.4	0.119191	0.225102	0.331332	0.43582	0.475071
70.6	0.119641	0.226455	0.331009	0.436986	0.475659
70.8	0.11957	0.227361	0.332701	0.437317	0.475849
71	0.120356	0.227956	0.333204	0.438412	0.476566
71.2	0.119864	0.228357	0.333047	0.439287	0.476732
71.4	0.12008	0.228292	0.332663	0.440655	0.476784
71.6	0.120276	0.227268	0.333836	0.440673	0.47639
71.8	0.120449	0.227668	0.335776	0.441193	0.47489
72	0.121218	0.227671	0.337209	0.441846	0.475164
72.2	0.120922	0.227449	0.337305	0.441587	0.474147
72.4	0.120815	0.227496	0.33779	0.442133	0.473763
72.6	0.120166	0.227678	0.338802	0.442872	0.474857
72.8	0.120028	0.22778	0.340122	0.44408	0.476203
73	0.119552	0.228729	0.340267	0.444246	0.477442
73.2	0.119312	0.228504	0.340624	0.445314	0.477364
73.4	0.11973	0.229685	0.341235	0.44588	0.478304
73.6	0.120528	0.231076	0.340571	0.446325	0.479043
73.8	0.121445	0.232023	0.341825	0.447564	0.480882
74	0.122201	0.233585	0.343059	0.448094	0.481444
74.2	0.122126	0.234352	0.344613	0.448633	0.482332
74.4	0.122432	0.234919	0.345147	0.44956	0.482862
74.6	0.123808	0.236722	0.344805	0.450343	0.484353
74.8	0.124273	0.237434	0.344985	0.450469	0.485335
75	0.125701	0.237942	0.344839	0.45079	0.485799
75.2	0.126163	0.237568	0.344896	0.451149	0.485399
75.4	0.127116	0.237199	0.345389	0.450865	0.485754
75.6	0.128514	0.238271	0.347029	0.450091	0.485291
75.8	0.130026	0.239172	0.347339	0.449519	0.485084
76	0.130838	0.239528	0.346602	0.449128	0.485627
76.2	0.13098	0.238971	0.346733	0.448761	0.485162
76.4	0.131073	0.23881	0.34733	0.449098	0.485655
76.6	0.130822	0.239372	0.348303	0.449369	0.487064
76.8	0.132191	0.239327	0.348218	0.449012	0.487474
77	0.131635	0.240159	0.348348	0.449665	0.487113
77.2	0.13153	0.240027	0.350109	0.451185	0.486831
77.4	0.13203	0.240096	0.35025	0.451626	0.487401
77.6	0.131995	0.240244	0.351615	0.452581	0.487935
77.8	0.13178	0.240754	0.353253	0.453544	0.488924
78	0.131575	0.241678	0.353921	0.4543	0.489319
78.2	0.131183	0.241823	0.353927	0.455636	0.489643
78.4	0.131081	0.241861	0.353679	0.457033	0.49066
78.6	0.132119	0.243467	0.353947	0.457679	0.491391
78.8	0.131626	0.24415	0.354732	0.457281	0.492064
79	0.131616	0.244837	0.3557	0.457391	0.492667
79.2	0.131914	0.245858	0.357009	0.456902	0.493035
79.4	0.131848	0.247238	0.357789	0.456137	0.493168
79.6	0.132903	0.248754	0.359235	0.45592	0.493467
79.8	0.132951	0.249009	0.358726	0.455818	0.494444
80	0.132633	0.249992	0.358844	0.457277	0.494223
80.2	0.132152	0.249568	0.359631	0.457764	0.494454
80.4	0.132692	0.249644	0.359606	0.458129	0.494787
80.6	0.133488	0.250154	0.359663	0.458756	0.494804
80.8	0.133987	0.250094	0.360004	0.459017	0.494922
81	0.133275	0.250718	0.361392	0.460143	0.494959
81.2	0.134023	0.250043	0.362696	0.460885	0.494965
81.4	0.134173	0.249404	0.3634	0.461377	0.495086
81.6	0.13442	0.250063	0.364477	0.462387	0.494761
81.8	0.134858	0.250251	0.364956	0.462915	0.494903
82	0.135218	0.250571	0.365607	0.463502	0.495699
82.2	0.135727	0.250567	0.365761	0.464496	0.49533
82.4	0.136736	0.250433	0.365932	0.464733	0.494863
82.6	0.137949	0.251986	0.366486	0.465412	0.494207
82.8	0.137854	0.252371	0.367366	0.465957	0.495395
83	0.138741	0.253499	0.367616	0.466262	0.495785
83.2	0.139404	0.254988	0.367903	0.466281	0.495537
83.4	0.139866	0.255426	0.367312	0.466513	0.495579
83.6	0.140141	0.256348	0.367148	0.466775	0.496843
83.8	0.14008	0.257763	0.366574	0.468496	0.497427
84	0.139638	0.257941	0.367139	0.470238	0.496589
84.2	0.139487	0.257389	0.366491	0.470236	0.49673
84.4	0.140426	0.258035	0.36708	0.471211	0.497619
84.6	0.140437	0.259343	0.366897	0.471712	0.498819
84.8	0.14009	0.260287	0.368202	0.471753	0.500586
85	0.140163	0.260828	0.36866	0.471803	0.500992
85.2	0.140401	0.260747	0.370294	0.472113	0.501228
85.4	0.140615	0.260992	0.371911	0.472642	0.50181
85.6	0.140094	0.261286	0.372189	0.473019	0.502515
85.8	0.14014	0.2608	0.372872	0.473091	0.503429
86	0.140519	0.261407	0.37433	0.473414	0.503595
86.2	0.141397	0.261457	0.375315	0.47413	0.503559
86.4	0.142525	0.262183	0.376457	0.474447	0.503972
86.6	0.142984	0.263545	0.377713	0.475944	0.504803
86.8	0.143592	0.263892	0.378803	0.476589	0.505863
87	0.144298	0.264876	0.379058	0.476663	0.505629
87.2	0.144776	0.265685	0.379184	0.477651	0.505861
87.4	0.145677	0.26644	0.379212	0.478221	0.505715
87.6	0.145897	0.266768	0.379404	0.479247	0.505565
87.8	0.145941	0.266652	0.380325	0.480548	0.505277
88	0.145616	0.265808	0.380796	0.480738	0.504947
88.2	0.146324	0.266142	0.380573	0.481018	0.504845
88.4	0.146217	0.267157	0.381592	0.481295	0.505314
88.6	0.145693	0.267414	0.381187	0.481987	0.505695
88.8	0.145002	0.267505	0.381338	0.482128	0.506059
89	0.145653	0.267456	0.380583	0.482211	0.505803
89.2	0.145947	0.26721	0.38116	0.482371	0.50701
89.4	0.146169	0.26662	0.381057	0.482077	0.508012
89.6	0.145943	0.267044	0.380542	0.481867	0.509842
89.8	0.146033	0.267391	0.381232	0.481813	0.510317
90	0.146774	0.268378	0.382516	0.482136	0.510711
90.2	0.147587	0.268872	0.384085	0.48258	0.511395
90.4	0.147856	0.270789	0.385587	0.483458	0.511346
90.6	0.148067	0.271885	0.386532	0.483469	0.511484
90.8	0.148722	0.273154	0.386662	0.484326	0.511483
91	0.148842	0.274742	0.387169	0.484337	0.511214
91.2	0.148625	0.275673	0.387819	0.48556	0.511714
91.4	0.148531	0.27617	0.387563	0.486425	0.511629
91.6	0.148406	0.275726	0.388001	0.487143	0.512949
91.8	0.14802	0.27622	0.388711	0.488126	0.51439
92	0.14929	0.276648	0.388934	0.488343	0.514403
92.2	0.149199	0.277302	0.389257	0.488601	0.514588
92.4	0.148563	0.277264	0.389539	0.489245	0.515417
92.6	0.149065	0.277753	0.389675	0.490092	0.51633
92.8	0.149383	0.278242	0.389971	0.490299	0.516993
93	0.150503	0.278629	0.390761	0.490139	0.518281
93.2	0.151169	0.278772	0.391676	0.489774	0.519948
93.4	0.152356	0.278721	0.392797	0.490866	0.520646
93.6	0.15209	0.278704	0.39368	0.491549	0.522024
93.8	0.15207	0.279002	0.394349	0.492218	0.52105
94	0.1536	0.279906	0.395598	0.492905	0.520904
94.2	0.154581	0.280515	0.396812	0.494235	0.520375
94.4	0.154781	0.281383	0.397254	0.494455	0.519735
94.6	0.155124	0.282082	0.397127	0.493662	0.519414
94.8	0.155035	0.282316	0.397431	0.494968	0.518863
95	0.154457	0.281874	0.398536	0.494989	0.518394
95.2	0.154307	0.2823	0.399243	0.496043	0.519016
95.4	0.154762	0.282253	0.398876	0.496583	0.519176
95.6	0.154842	0.282271	0.398851	0.496929	0.520348
95.8	0.155274	0.282974	0.399245	0.497086	0.52102
96	0.156343	0.282462	0.399297	0.496519	0.520152
96.2	0.156378	0.283346	0.399407	0.496904	0.521622
96.4	0.157786	0.283779	0.399561	0.497357	0.522377
96.6	0.159082	0.284607	0.400439	0.497586	0.522796
96.8	0.159238	0.285135	0.401052	0.498067	0.523162
97	0.160232	0.285416	0.40163	0.497856	0.523526
97.2	0.161634	0.28582	0.401504	0.497588	0.524013
97.4	0.162136	0.285647	0.402217	0.498383	0.524113
97.6	0.162407	0.285858	0.401675	0.49841	0.523678
97.8	0.162604	0.287255	0.401827	0.498552	0.522261
98	0.164021	0.28814	0.402513	0.498836	0.522625
98.2	0.164093	0.288827	0.402556	0.499476	0.522734
98.4	0.163784	0.289668	0.402238	0.499335	0.522599
98.6	0.164243	0.290877	0.402744	0.499878	0.522207
98.8	0.163849	0.29156	0.403762	0.50132	0.522032
99	0.163685	0.292665	0.404687	0.501775	0.521963
99.2	0.163064	0.294315	0.404128	0.503111	0.523415
99.4	0.162546	0.294951	0.404468	0.504725	0.52379
99.6	0.161671	0.29538	0.405403	0.505672	0.525306
99.8	0.162542	0.295998	0.406436	0.505885	0.525971
100	0.161933	0.296226	0.407071	0.507159	0.526089
100.2	0.162465	0.297419	0.407449	0.508014	0.527274
100.4	0.162605	0.297347	0.408774	0.50834	0.528004
100.6	0.162176	0.297256	0.410721	0.509461	0.528991
100.8	0.161812	0.297686	0.410769	0.510203	0.529206
101	0.162222	0.297475	0.411604	0.50909	0.529614
101.2	0.162566	0.297968	0.411803	0.508686	0.530621
101.4	0.162367	0.297133	0.41302	0.508947	0.530918
101.6	0.163163	0.297391	0.413958	0.509114	0.530451
101.8	0.163383	0.297863	0.414967	0.5092	0.531075
102	0.164383	0.297628	0.415781	0.509371	0.531295
102.2	0.164986	0.297184	0.416384	0.509527	0.531422
102.4	0.166185	0.296875	0.416456	0.510711	0.530457
102.6	0.167073	0.297347	0.416995	0.511841	0.530752
102.8	0.166905	0.297378	0.416834	0.512834	0.530802
103	0.167258	0.298196	0.416892	0.51308	0.531285
103.2	0.167292	0.298126	0.416068	0.5136	0.53205
103.4	0.167627	0.298679	0.417616	0.514281	0.532615
103.6	0.168107	0.298601	0.418248	0.51448	0.533727
103.8	0.169314	0.298952	0.418245	0.514973	0.533876
104	0.168772	0.299508	0.418274	0.515513	0.53461
104.2	0.169474	0.301032	0.418064	0.515192	0.535811
104.4	0.169302	0.302091	0.418594	0.516398	0.537401
104.6	0.169348	0.303295	0.418352	0.517906	0.537901
104.8	0.169509	0.303865	0.417561	0.51787	0.538104
105	0.169989	0.304793	0.418123	0.517296	0.538643
105.2	0.17004	0.305481	0.418369	0.517982	0.539542
105.4	0.17026	0.305682	0.419572	0.517972	0.539338
105.6	0.170804	0.306434	0.420962	0.518898	0.538424
105.8	0.171419	0.307008	0.421945	0.518902	0.538204
106	0.170867	0.306574	0.42304	0.518624	0.537335
106.2	0.171286	0.306098	0.423888	0.518199	0.537519
106.4	0.171359	0.306568	0.423828	0.518324	0.53752
106.6	0.170922	0.307031	0.425027	0.518121	0.538263
106.8	0.171633	0.307432	0.425675	0.51775	0.53843
107	0.172802	0.308112	0.426421	0.517093	0.538709
107.2	0.174084	0.308288	0.427153	0.516883	0.539766
107.4	0.174944	0.309301	0.428255	0.517163	0.54092
107.6	0.175297	0.30912	0.428543	0.518375	0.540481
107.8	0.175639	0.309567	0.42853	0.519129	0.541037
108	0.176354	0.310479	0.42871	0.519086	0.542166
108.2	0.176651	0.311332	0.428977	0.520347	0.542554
108.4	0.176492	0.310985	0.428928	0.522211	0.542052
108.6	0.176418	0.310636	0.42898	0.523575	0.541944
108.8	0.176362	0.310969	0.429246	0.524029	0.541886
109	0.175701	0.311929	0.429164	0.524902	0.542766
109.2	0.175041	0.312386	0.42934	0.525795	0.542241
109.4	0.175761	0.313361	0.429847	0.527141	0.541566
109.6	0.175882	0.31371	0.430821	0.528389	0.541835
109.8	0.176253	0.314322	0.431306	0.5283	0.542278
110	0.175524	0.3142	0.431576	0.529093	0.543135
110.2	0.175946	0.314056	0.43227	0.529517	0.543683
110.4	0.176343	0.314651	0.432767	0.52985	0.545263
110.6	0.177377	0.315418	0.434349	0.530286	0.545719
110.8	0.178695	0.316183	0.43488	0.530304	0.546587
111	0.17879	0.315662	0.435496	0.530519	0.546895
111.2	0.178872	0.316061	0.436359	0.530244	0.548208
111.4	0.178553	0.315478	0.437068	0.530893	0.548487
111.6	0.178069	0.314966	0.437419	0.532085	0.548919
111.8	0.178641	0.315086	0.43762	0.532273	0.549995
112	0.178378	0.315692	0.43837	0.531778	0.550756
112.2	0.177966	0.316145	0.438547	0.532183	0.54989
112.4	0.177794	0.316029	0.438617	0.532846	0.549997
112.6	0.17759	0.316654	0.438769	0.534058	0.550748
112.8	0.177471	0.317701	0.438275	0.534242	0.550619
113	0.177415	0.318375	0.437818	0.535032	0.55011
113.2	0.177495	0.319739	0.438343	0.535887	0.548417
113.4	0.178981	0.321089	0.438771	0.536581	0.548382
113.6	0.179778	0.321986	0.438585	0.53683	0.548514
113.8	0.179844	0.322729	0.438876	0.537312	0.547929
114	0.179642	0.323358	0.439085	0.538369	0.547906
114.2	0.1802	0.323718	0.43943	0.538446	0.546797
114.4	0.180003	0.324425	0.439958	0.538498	0.547846
114.6	0.180609	0.325126	0.440444	0.538767	0.547628
114.8	0.180668	0.324733	0.441383	0.537614	0.548779
115	0.180722	0.324634	0.441567	0.538065	0.549359
115.2	0.181125	0.325118	0.4423	0.537694	0.550199
115.4	0.181505	0.324639	0.443262	0.537577	0.550547
115.6	0.181897	0.324906	0.443354	0.536968	0.550992
115.8	0.183063	0.325103	0.443984	0.537484	0.551555
116	0.183178	0.325747	0.444759	0.538103	0.551864
116.2	0.184502	0.326125	0.444423	0.539241	0.552694
116.4	0.185026	0.326192	0.445342	0.540134	0.553371
116.6	0.185069	0.327186	0.445792	0.541058	0.553572
116.8	0.185642	0.327543	0.445597	0.541593	0.553305
117	0.186137	0.327847	0.446307	0.542346	0.552944
117.2	0.185667	0.328363	0.446987	0.542742	0.554203
117.4	0.186601	0.328802	0.446689	0.543533	0.554773
117.6	0.186717	0.328746	0.445672	0.544614	0.554944
117.8	0.186139	0.328928	0.445556	0.54505	0.554286
118	0.185678	0.329633	0.445593	0.54571	0.554584
118.2	0.186085	0.329443	0.445327	0.545913	0.554035
118.4	0.186401	0.329676	0.44512	0.545828	0.554881
118.6	0.187374	0.329792	0.445573	0.545534	0.555409
118.8	0.187988	0.330182	0.446601	0.545106	0.555491
119	0.188699	0.33167	0.446432	0.546121	0.55482
119.2	0.188586	0.331528	0.447868	0.546063	0.555401
119.4	0.188913	0.33133	0.449056	0.546067	0.555228
119.6	0.189089	0.332068	0.448955	0.54634	0.555896
119.8	0.189398	0.332607	0.450539	0.548128	0.55626
120	0.188839	0.33347	0.451274	0.549003	0.556251
120.2	0.188589	0.334167	0.45262	0.549936	0.557672
120.4	0.188689	0.334896	0.454386	0.550418	0.557768
120.6	0.188711	0.335188	0.455993	0.551029	0.558589
120.8	0.1892	0.335313	0.456513	0.551698	0.55974
121	0.189128	0.335509	0.457965	0.551795	0.560523
121.2	0.188439	0.334885	0.458692	0.552648	0.562159
121.4	0.188619	0.335328	0.459129	0.553127	0.562408
121.6	0.189682	0.33529	0.459302	0.553373	0.562883
121.8	0.190135	0.335979	0.459715	0.553078	0.563016
122	0.190235	0.336559	0.459641	0.553478	0.563987
122.2	0.191395	0.335952	0.459387	0.553352	0.563834
122.4	0.192406	0.336531	0.459214	0.553185	0.564315
122.6	0.192463	0.33709	0.460131	0.553526	0.564821
122.8	0.192563	0.336948	0.460405	0.553938	0.564606
123	0.1926	0.337928	0.459747	0.554594	0.565544
123.2	0.192053	0.337705	0.459804	0.554732	0.566553
123.4	0.192347	0.338821	0.459716	0.554611	0.566766
123.6	0.19187	0.339223	0.459349	0.554811	0.567738
123.8	0.191235	0.339844	0.460067	0.555732	0.568101
124	0.191227	0.340161	0.459878	0.556221	0.567908
124.2	0.191358	0.340649	0.460296	0.556953	0.568081
124.4	0.191925	0.341523	0.460327	0.556754	0.567966
124.6	0.191381	0.342305	0.461443	0.556445	0.567403
124.8	0.191779	0.343957	0.460897	0.556966	0.567044
125	0.191716	0.344969	0.461192	0.556117	0.566335
125.2	0.192156	0.345186	0.462003	0.556424	0.567297
125.4	0.194086	0.346772	0.461846	0.55652	0.567351
125.6	0.196125	0.346747	0.462315	0.556598	0.567421
125.8	0.196955	0.346932	0.46232	0.556808	0.567884
126	0.197514	0.346818	0.462595	0.557095	0.567599
126.2	0.199389	0.347111	0.463567	0.557817	0.567512
126.4	0.200214	0.348346	0.464084	0.55799	0.567309
126.6	0.200135	0.34792	0.464782	0.557606	0.567667
126.8	0.199963	0.347137	0.464878	0.558249	0.56879
127	0.200437	0.347668	0.465046	0.558886	0.570232
127.2	0.200544	0.347021	0.465793	0.559652	0.570864
127.4	0.201517	0.347315	0.467256	0.560501	0.571498
127.6	0.200786	0.346603	0.46869	0.561861	0.572737
127.8	0.200156	0.34684	0.46957	0.562655	0.572202
128	0.199498	0.346792	0.470293	0.562915	0.571298
128.2	0.198889	0.348042	0.470657	0.563282	0.571238
128.4	0.198235	0.348977	0.472067	0.563236	0.571673
128.6	0.197664	0.350323	0.473116	0.563195	0.571354
128.8	0.19786	0.351926	0.473253	0.563579	0.571178
129	0.198024	0.351829	0.474318	0.563172	0.571163
129.2	0.198404	0.352481	0.474933	0.564203	0.571988
129.4	0.199334	0.352958	0.47425	0.56525	0.572065
129.6	0.199739	0.352973	0.47444	0.56561	0.571707
129.8	0.200066	0.352766	0.474344	0.566188	0.57161
130	0.200729	0.353465	0.474325	0.566024	0.571463
130.2	0.201578	0.354176	0.474298	0.565501	0.572119
130.4	0.202123	0.354732	0.473954	0.564025	0.573469
130.6	0.202903	0.354553	0.473759	0.563625	0.574738
130.8	0.203496	0.354923	0.473279	0.564381	0.576389
131	0.20488	0.354715	0.47338	0.565448	0.577563
131.2	0.205526	0.355262	0.473442	0.566906	0.578564
131.4	0.205915	0.355384	0.473691	0.56692	0.579547
131.6	0.205569	0.356058	0.473465	0.56767	0.580256
131.8	0.205485	0.356737	0.472615	0.567894	0.579713
132	0.205748	0.357522	0.472694	0.568337	0.579967
132.2	0.205643	0.35882	0.472428	0.568931	0.581195
132.4	0.20592	0.359106	0.472922	0.569242	0.580648
132.6	0.205533	0.359936	0.473561	0.570205	0.5805
132.8	0.205256	0.359732	0.47376	0.571908	0.57984
133	0.204674	0.359044	0.474413	0.572527	0.579751
133.2	0.203877	0.359778	0.474546	0.573311	0.579895
133.4	0.204217	0.360162	0.475185	0.573987	0.579772
133.6	0.204165	0.360543	0.475996	0.573962	0.579403
133.8	0.203602	0.360208	0.477017	0.573879	0.580455
134	0.203491	0.360664	0.478153	0.573931	0.581246
134.2	0.203574	0.36138	0.479589	0.573747	0.581598
134.4	0.204376	0.361547	0.480862	0.574167	0.583018
134.6	0.205566	0.361189	0.481253	0.574794	0.583213
134.8	0.206464	0.361689	0.481794	0.575582	0.584184
135	0.207601	0.361207	0.483158	0.576361	0.585131
135.2	0.208403	0.362473	0.483684	0.577043	0.585077
135.4	0.209534	0.363195	0.483685	0.576657	0.58452
135.6	0.211146	0.363638	0.483571	0.577798	0.584098
135.8	0.212331	0.364039	0.48332	0.578582	0.584239
136	0.213603	0.364319	0.483838	0.579487	0.584408
136.2	0.214052	0.365479	0.48318	0.579987	0.584568
136.4	0.214738	0.36529	0.483007	0.580277	0.584018
136.6	0.214082	0.365334	0.483858	0.581319	0.585069
136.8	0.213394	0.365187	0.483849	0.581222	0.585109
137	0.21306	0.365994	0.484421	0.580472	0.585301
137.2	0.212737	0.36635	0.485157	0.580582	0.585576
137.4	0.21313	0.366411	0.485708	0.58055	0.586923
137.6	0.211354	0.366304	0.486556	0.5809	0.587523
137.8	0.210581	0.366139	0.488141	0.580873	0.587875
138	0.210346	0.366328	0.490059	0.581868	0.587504
138.2	0.211133	0.366579	0.490917	0.581572	0.587172
138.4	0.211376	0.365237	0.491596	0.58096	0.587632
138.6	0.212143	0.3652	0.492106	0.580343	0.587513
138.8	0.211878	0.366556	0.492508	0.580032	0.587463
139	0.212209	0.365894	0.493171	0.579796	0.587181
139.2	0.212692	0.367355	0.492527	0.580067	0.586948
139.4	0.213729	0.367231	0.492334	0.579864	0.586492
139.6	0.214134	0.367125	0.492275	0.580586	0.58725
139.8	0.214652	0.368501	0.491833	0.580953	0.587303
140	0.215634	0.369314	0.492422	0.581231	0.587102
140.2	0.215879	0.369981	0.491516	0.581264	0.586577
140.4	0.215841	0.37008	0.491161	0.58197	0.587358
140.6	0.214929	0.370727	0.491583	0.582432	0.587948
140.8	0.214929	0.371357	0.491314	0.582238	0.58792
141	0.214979	0.372285	0.491906	0.583398	0.588157
141.2	0.215134	0.371596	0.492844	0.584126	0.588881
141.4	0.215727	0.371956	0.493608	0.585333	0.588791
141.6	0.215277	0.372811	0.494695	0.586349	0.587989
141.8	0.216189	0.372828	0.49557	0.587007	0.587909
142	0.217019	0.373039	0.495776	0.588559	0.588383
142.2	0.217501	0.373892	0.496052	0.589263	0.588926
142.4	0.217485	0.374519	0.496605	0.589496	0.590046
142.6	0.21764	0.375399	0.496607	0.590369	0.590164
142.8	0.217544	0.376127	0.496129	0.590763	0.590018
143	0.217557	0.375909	0.496996	0.59062	0.589884
143.2	0.217901	0.377222	0.496265	0.591434	0.590578
143.4	0.218573	0.376657	0.495814	0.59106	0.590977
143.6	0.218916	0.377532	0.495999	0.591503	0.592013
143.8	0.220055	0.378667	0.495363	0.591307	0.591654
144	0.220894	0.379228	0.495253	0.591086	0.591729
144.2	0.221078	0.379531	0.495309	0.590898	0.592428
144.4	0.221643	0.380084	0.495889	0.591488	0.593245
144.6	0.221642	0.381176	0.496698	0.590939	0.594221
144.8	0.22233	0.3814	0.497428	0.590827	0.594134
145	0.222266	0.381059	0.498366	0.59068	0.594873
145.2	0.223213	0.380862	0.499503	0.590652	0.594557
145.4	0.22238	0.381572	0.500156	0.592078	0.594488
145.6	0.221923	0.381081	0.500519	0.592234	0.595417
145.8	0.22179	0.381168	0.501227	0.592242	0.596805
146	0.221529	0.382054	0.503041	0.593475	0.597181
146.2	0.221446	0.383169	0.504442	0.593945	0.598223
146.4	0.221314	0.383422	0.504757	0.594501	0.598162
146.6	0.221287	0.383302	0.505916	0.595208	0.598199
146.8	0.221382	0.383328	0.506343	0.594874	0.598154
147	0.221536	0.383193	0.506636	0.59548	0.598849
147.2	0.221684	0.383797	0.506089	0.597253	0.599927
147.4	0.222109	0.384322	0.506222	0.59774	0.601008
147.6	0.222204	0.385562	0.506824	0.598611	0.601365
147.8	0.22243	0.386494	0.506959	0.598858	0.601829
148	0.222866	0.387207	0.506959	0.599842	0.602201
148.2	0.223922	0.388168	0.507938	0.600627	0.602621
148.4	0.224269	0.38792	0.50782	0.601019	0.602562
148.6	0.224523	0.388733	0.508179	0.600956	0.603253
148.8	0.22448	0.388043	0.50874	0.599902	0.602455
149	0.224661	0.387594	0.50918	0.599846	0.603061
149.2	0.224554	0.387918	0.509926	0.600037	0.602429
149.4	0.223742	0.387445	0.510528	0.600336	0.602805
149.6	0.224309	0.386399	0.511459	0.599157	0.602761
149.8	0.225221	0.386532	0.512113	0.599091	0.601486
150	0.225656	0.386734	0.51257	0.599396	0.600636
150.2	0.226762	0.386243	0.513323	0.598745	0.601445
150.4	0.227338	0.385937	0.514099	0.599091	0.601286
150.6	0.228407	0.38584	0.514858	0.598665	0.60246
150.8	0.228924	0.385669	0.514031	0.599186	0.60358
151	0.229311	0.386111	0.514735	0.600712	0.604812
151.2	0.228981	0.386946	0.515399	0.601966	0.605402
151.4	0.229038	0.387875	0.515792	0.602705	0.606396
151.6	0.229777	0.387751	0.516103	0.603333	0.607119
151.8	0.230054	0.38825	0.515824	0.604823	0.607034
152	0.231097	0.389389	0.513997	0.60562	0.607014
152.2	0.231406	0.389928	0.513965	0.606329	0.607076
152.4	0.231362	0.390715	0.513147	0.605749	0.606823
152.6	0.231612	0.392501	0.513085	0.605553	0.606754
152.8	0.231329	0.393203	0.513053	0.604487	0.606329
153	0.231066	0.393593	0.51286	0.60514	0.606435
153.2	0.230927	0.394149	0.51275	0.605049	0.605988
153.4	0.230768	0.394099	0.513186	0.605095	0.606103
153.6	0.230969	0.39463	0.513243	0.605869	0.605329
153.8	0.231418	0.395025	0.513615	0.60579	0.604298
154	0.231207	0.395686	0.514279	0.60536	0.604753
154.2	0.231772	0.396155	0.515364	0.60518	0.60565
154.4	0.231728	0.39643	0.514724	0.605377	0.607062
154.6	0.232137	0.397222	0.514571	0.605984	0.608277
154.8	0.231926	0.396925	0.514844	0.607168	0.609614
155	0.231723	0.396055	0.516352	0.608398	0.610072
155.2	0.23103	0.396049	0.517742	0.609031	0.610302
155.4	0.231796	0.396671	0.51847	0.609558	0.611012
155.6	0.232528	0.397328	0.518647	0.610023	0.611182
155.8	0.23249	0.398373	0.518519	0.6107	0.610605
156	0.233756	0.399115	0.518607	0.611931	0.611469
156.2	0.233984	0.399187	0.51901	0.613686	0.611406
156.4	0.23404	0.399932	0.518846	0.613301	0.611478
156.6	0.233785	0.400249	0.519254	0.613766	0.611587
156.8	0.233834	0.400119	0.519837	0.613739	0.611751
157	0.233601	0.399875	0.52105	0.614297	0.611768
157.2	0.234661	0.399714	0.521997	0.615265	0.612058
157.4	0.234196	0.399786	0.522335	0.616102	0.612294
157.6	0.234564	0.399947	0.522466	0.616839	0.612125
157.8	0.234718	0.399335	0.522832	0.616239	0.612461
158	0.235092	0.400358	0.522887	0.616384	0.613013
158.2	0.235714	0.400171	0.522422	0.616562	0.614215
158.4	0.235384	0.399778	0.522367	0.616688	0.615403
158.6	0.235232	0.400378	0.522956	0.617288	0.615791
158.8	0.235122	0.400218	0.52348	0.617637	0.616452
159	0.235889	0.399484	0.524588	0.617482	0.616642
159.2	0.235644	0.401232	0.525304	0.6169	0.616017
159.4	0.236106	0.40267	0.525668	0.617398	0.616818
159.6	0.23715	0.403903	0.526529	0.618206	0.616723
159.8	0.238154	0.40413	0.527917	0.619422	0.616686
160	0.239266	0.404408	0.528176	0.621136	0.617342
160.2	0.239799	0.405108	0.528336	0.621584	0.616744
160.4	0.240364	0.405776	0.529123	0.620493	0.616732
160.6	0.241065	0.405745	0.529407	0.619945	0.616868
160.8	0.241514	0.405828	0.530258	0.619897	0.617696
161	0.241848	0.406515	0.53072	0.620204	0.617941
161.2	0.242273	0.407094	0.53018	0.620223	0.617592
161.4	0.241318	0.407943	0.530109	0.620346	0.617626
161.6	0.241808	0.407449	0.529856	0.619547	0.618002
161.8	0.242174	0.407455	0.529717	0.619269	0.618196
162	0.241886	0.407333	0.530197	0.619873	0.618995
162.2	0.24164	0.406992	0.530065	0.619742	0.619313
162.4	0.241047	0.407343	0.529758	0.619519	0.619574
162.6	0.241264	0.408049	0.530349	0.620214	0.619564
162.8	0.242205	0.408032	0.530661	0.620443	0.619992
163	0.242662	0.407347	0.531713	0.62113	0.620223
163.2	0.24181	0.40864	0.532397	0.621454	0.619993
163.4	0.2423	0.408599	0.533319	0.622651	0.621376
163.6	0.243386	0.409785	0.534113	0.623349	0.621393
163.8	0.244144	0.409874	0.534723	0.623793	0.621841
164	0.244313	0.410499	0.534501	0.62467	0.621579
164.2	0.245011	0.410876	0.534648	0.625209	0.62121
164.4	0.244411	0.410562	0.534571	0.62559	0.622217
164.6	0.244197	0.410977	0.534891	0.626314	0.623035
164.8	0.244343	0.412157	0.535713	0.627585	0.623733
165	0.245342	0.412989	0.536093	0.627855	0.623409
165.2	0.245742	0.413771	0.535943	0.627853	0.623343
165.4	0.246485	0.41395	0.537276	0.628997	0.62268
165.6	0.246736	0.413193	0.53735	0.628747	0.62316
165.8	0.247364	0.414003	0.538056	0.628858	0.623687
166	0.246674	0.414248	0.537883	0.629278	0.624108
166.2	0.247791	0.415656	0.537714	0.628773	0.62428
166.4	0.248778	0.416096	0.537358	0.629279	0.624241
166.6	0.248965	0.417156	0.538658	0.63032	0.62425
166.8	0.24959	0.417418	0.538134	0.629736	0.625406
167	0.249283	0.417534	0.538051	0.629685	0.625604
167.2	0.249397	0.418603	0.537823	0.629624	0.625958
167.4	0.250533	0.418872	0.536931	0.630581	0.626905
167.6	0.250159	0.420254	0.536989	0.630951	0.627007
167.8	0.250715	0.419687	0.537522	0.631458	0.62759
168	0.250086	0.420214	0.537738	0.631656	0.627925
168.2	0.249663	0.42103	0.538505	0.632292	0.629257
168.4	0.248754	0.421149	0.53897	0.632712	0.629779
168.6	0.249107	0.421913	0.539439	0.633418	0.629186
168.8	0.249948	0.422457	0.541195	0.63438	0.629293
169	0.250115	0.422211	0.541753	0.634455	0.629107
169.2	0.250201	0.42317	0.542519	0.634822	0.628949
169.4	0.249982	0.423135	0.544252	0.635255	0.628335
169.6	0.249093	0.422746	0.545014	0.634694	0.629201
169.8	0.24899	0.423535	0.544717	0.634551	0.628965
170	0.248665	0.424035	0.544355	0.635597	0.627957
170.2	0.250051	0.424227	0.54515	0.636283	0.62829
170.4	0.250089	0.423923	0.544679	0.637231	0.627751
170.6	0.249717	0.424256	0.544556	0.63713	0.628017
170.8	0.250353	0.424369	0.544156	0.637049	0.628826
171	0.251186	0.424278	0.544927	0.637695	0.628961
171.2	0.252432	0.424849	0.545692	0.638214	0.629324
171.4	0.253028	0.424624	0.545526	0.638514	0.630197
171.6	0.253446	0.424695	0.546421	0.63861	0.630761
171.8	0.254778	0.424743	0.546717	0.637464	0.631789
172	0.255806	0.425664	0.546541	0.636909	0.632839
172.2	0.256246	0.426005	0.546614	0.637861	0.633725
172.4	0.256223	0.425925	0.546443	0.638272	0.633414
172.6	0.256541	0.426517	0.547048	0.638264	0.633885
172.8	0.256728	0.42721	0.549234	0.638061	0.635385
173	0.256106	0.426742	0.548845	0.637944	0.636222
173.2	0.256358	0.427625	0.550078	0.638074	0.635862
173.4	0.25614	0.427512	0.550276	0.637251	0.636324
173.6	0.255554	0.427772	0.550286	0.637368	0.635714
173.8	0.255085	0.428748	0.550035	0.63813	0.634578
174	0.255002	0.429838	0.550523	0.639192	0.633934
174.2	0.25516	0.430538	0.550858	0.639752	0.634591
174.4	0.254324	0.431105	0.550343	0.639857	0.634102
174.6	0.254421	0.432024	0.551725	0.639594	0.634379
174.8	0.254137	0.432445	0.553068	0.64024	0.633999
175	0.254445	0.432034	0.553329	0.640494	0.633632
175.2	0.254829	0.431808	0.553372	0.640808	0.63387
175.4	0.255625	0.432061	0.552619	0.641802	0.634584
175.6	0.257181	0.43243	0.553287	0.642277	0.635369
175.8	0.258179	0.432904	0.55317	0.641557	0.636616
176	0.259147	0.432904	0.553322	0.642818	0.637906
176.2	0.259518	0.432894	0.55399	0.643676	0.639099
176.4	0.259965	0.433234	0.554289	0.643946	0.638995
176.6	0.260693	0.433513	0.554781	0.643688	0.640325
176.8	0.260666	0.433693	0.555138	0.643884	0.641408
177	0.260691	0.433782	0.55472	0.644997	0.641503
177.2	0.261549	0.434734	0.555711	0.645414	0.641491
177.4	0.262401	0.434598	0.555716	0.645237	0.641863
177.6	0.262553	0.435088	0.556286	0.646349	0.640766
177.8	0.262679	0.435559	0.557061	0.647117	0.640368
178	0.262248	0.436563	0.557445	0.647326	0.639837
178.2	0.261952	0.436853	0.558105	0.647778	0.640308
178.4	0.26186	0.436501	0.55807	0.647734	0.639858
178.6	0.261471	0.436827	0.559077	0.648112	0.639101
178.8	0.260831	0.436681	0.558904	0.649589	0.639123
179	0.260547	0.435733	0.558697	0.650662	0.6393
179.2	0.260491	0.436096	0.55864	0.651456	0.638929
179.4	0.261522	0.437516	0.558378	0.652637	0.63959
179.6	0.262533	0.437849	0.559153	0.652681	0.640411
179.8	0.262914	0.437929	0.55834	0.652824	0.640745
180	0.263483	0.437448	0.558083	0.654013	0.641151
180.2	0.264119	0.437627	0.557547	0.654407	0.641376
180.4	0.264682	0.438279	0.557706	0.654791	0.640913
180.6	0.264885	0.439281	0.557708	0.654367	0.641683
180.8	0.265151	0.440436	0.55806	0.654832	0.642113
181	0.265005	0.441067	0.55805	0.655498	0.64237
181.2	0.265724	0.442071	0.558976	0.655587	0.642662
181.4	0.266118	0.442157	0.55916	0.654699	0.642499
181.6	0.266073	0.442719	0.559541	0.654745	0.64216
181.8	0.265372	0.443684	0.560304	0.654407	0.642266
182	0.264857	0.444558	0.561289	0.654442	0.642341
182.2	0.26547	0.444665	0.561216	0.654565	0.643657
182.4	0.266053	0.444689	0.561444	0.655132	0.643482
182.6	0.264868	0.445377	0.562419	0.656129	0.64334
182.8	0.264891	0.445884	0.562638	0.657799	0.644492
183	0.264448	0.445171	0.562665	0.658302	0.644772
183.2	0.264709	0.445157	0.562561	0.658531	0.645357
183.4	0.265618	0.446318	0.562668	0.659499	0.647064
183.6	0.264861	0.446089	0.562549	0.658762	0.647641
183.8	0.264868	0.444682	0.562282	0.659768	0.647375
184	0.265495	0.444191	0.563502	0.660168	0.648184
184.2	0.265459	0.444133	0.563699	0.659785	0.648447
184.4	0.265367	0.443801	0.564425	0.659598	0.648664
184.6	0.266005	0.443726	0.564847	0.65908	0.648364
184.8	0.2664	0.443719	0.565769	0.659928	0.648192
185	0.265632	0.443709	0.566535	0.659528	0.647944
185.2	0.265794	0.444966	0.567776	0.659389	0.647432
185.4	0.266121	0.444723	0.568212	0.659511	0.647012
185.6	0.265673	0.445193	0.56954	0.659322	0.647295
185.8	0.265796	0.44561	0.570468	0.658751	0.647217
186	0.266608	0.446106	0.570652	0.659111	0.646923
186.2	0.26775	0.446625	0.570336	0.659125	0.64745
186.4	0.267926	0.44676	0.570491	0.660322	0.64729
186.6	0.267446	0.447597	0.570898	0.660801	0.647564
186.8	0.267499	0.44768	0.570716	0.662199	0.648229
187	0.267355	0.447258	0.570977	0.662514	0.648881
187.2	0.26748	0.448034	0.570871	0.663073	0.649967
187.4	0.267938	0.449663	0.570082	0.663959	0.650452
187.6	0.267923	0.449893	0.569552	0.66359	0.650121
187.8	0.269544	0.449589	0.569699	0.66516	0.650117
188	0.270422	0.450488	0.570006	0.665382	0.651635
188.2	0.27127	0.450439	0.569706	0.665529	0.652272
188.4	0.272167	0.449898	0.569925	0.666379	0.653131
188.6	0.273957	0.450223	0.570645	0.666637	0.652248
188.8	0.273902	0.450548	0.571128	0.667541	0.652194
189	0.273865	0.451286	0.57212	0.667192	0.653191
189.2	0.274556	0.451813	0.572726	0.667294	0.652257
189.4	0.275398	0.451773	0.573782	0.66725	0.652739
189.6	0.275607	0.452034	0.574019	0.666573	0.65356
189.8	0.276544	0.453268	0.573584	0.666716	0.653705
190	0.276717	0.454453	0.573434	0.666583	0.654139
190.2	0.276913	0.454677	0.573961	0.666472	0.654265
190.4	0.276815	0.454566	0.574318	0.667089	0.654309
190.6	0.276282	0.454713	0.574901	0.666977	0.654142
190.8	0.276494	0.454097	0.574986	0.668188	0.653969
191	0.276805	0.454282	0.574947	0.668294	0.654356
191.2	0.277266	0.455222	0.573928	0.668967	0.654368
191.4	0.278372	0.454711	0.573648	0.668632	0.65376
191.6	0.277937	0.454658	0.57472	0.668912	0.654306
191.8	0.278573	0.454582	0.575905	0.669377	0.654621
192	0.278157	0.455037	0.576072	0.669336	0.655947
192.2	0.278594	0.454664	0.57686	0.670174	0.65559
192.4	0.278204	0.455143	0.577398	0.670513	0.655236
192.6	0.278304	0.455477	0.578378	0.670115	0.654719
192.8	0.277161	0.455765	0.578978	0.67018	0.655495
193	0.277542	0.456772	0.57926	0.670156	0.656038
193.2	0.278173	0.456653	0.579293	0.670021	0.655913
193.4	0.278509	0.457038	0.580035	0.669958	0.657756
193.6	0.278566	0.458001	0.578436	0.670027	0.658531
193.8	0.278692	0.459097	0.579005	0.670377	0.659108
194	0.278682	0.459246	0.579276	0.670571	0.658974
194.2	0.278547	0.459297	0.579587	0.670935	0.659133
194.4	0.278726	0.45996	0.579393	0.671426	0.659777
194.6	0.279324	0.460096	0.579483	0.671628	0.659193
194.8	0.280058	0.45948	0.578929	0.672622	0.658864
195	0.280291	0.45999	0.578823	0.672355	0.659494
195.2	0.281058	0.460369	0.578994	0.67207	0.659033
195.4	0.280587	0.459492	0.580079	0.671524	0.658927
195.6	0.279664	0.459629	0.580033	0.672308	0.660029
195.8	0.279329	0.459872	0.580247	0.672312	0.659404
196	0.278851	0.4597	0.580509	0.673132	0.66009
196.2	0.278971	0.459393	0.581585	0.673738	0.659757
196.4	0.278721	0.460585	0.582055	0.673012	0.659959
196.6	0.279267	0.460838	0.582477	0.673807	0.660641
196.8	0.279837	0.460987	0.582649	0.674364	0.66075
197	0.280607	0.461395	0.582976	0.674765	0.660776
197.2	0.281536	0.461383	0.583172	0.675221	0.661852
197.4	0.282509	0.46182	0.583533	0.675554	0.6617
197.6	0.28315	0.462454	0.58283	0.676062	0.66154
197.8	0.283306	0.46311	0.584552	0.677495	0.661987
198	0.283053	0.464296	0.584717	0.677963	0.661772
198.2	0.282919	0.465151	0.585233	0.678118	0.662078
198.4	0.283386	0.466415	0.585737	0.678511	0.662326
198.6	0.284122	0.466571	0.586944	0.679058	0.661843
198.8	0.284779	0.466684	0.587873	0.678406	0.66191
199	0.285462	0.468257	0.589098	0.677994	0.662988
199.2	0.285301	0.468837	0.59023	0.677931	0.662701
199.4	0.284294	0.468909	0.589985	0.678628	0.663008
199.6	0.285171	0.468523	0.589257	0.67882	0.663389
199.8	0.285596	0.46913	0.590071	0.678798	0.663089
200	0.285564	0.469222	0.590902	0.679306	0.662866
200.2	0.285833	0.469385	0.591154	0.678711	0.662764
200.4	0.285613	0.470207	0.59082	0.677736	0.663026
200.6	0.286277	0.46956	0.591134	0.678589	0.663338
200.8	0.286477	0.469077	0.590761	0.679036	0.663394
201	0.28667	0.469067	0.590779	0.679397	0.664072
201.2	0.286608	0.469417	0.590027	0.679585	0.664755
201.4	0.286608	0.46945	0.589144	0.680228	0.665333
201.6	0.286081	0.469507	0.588946	0.680513	0.666556
201.8	0.285889	0.470376	0.589451	0.682147	0.667794
202	0.286536	0.470307	0.589357	0.683098	0.66869
202.2	0.286577	0.470506	0.590303	0.683885	0.669856
202.4	0.287531	0.470152	0.590776	0.684789	0.670639
202.6	0.288152	0.469307	0.592078	0.685832	0.671251
202.8	0.289115	0.47028	0.592809	0.68554	0.671314
203	0.289005	0.471896	0.593314	0.686555	0.671743
203.2	0.28925	0.471755	0.5939	0.68658	0.671701
203.4	0.288971	0.472181	0.594376	0.686909	0.671696
203.6	0.289894	0.472589	0.594813	0.687136	0.671579
203.8	0.290837	0.473651	0.596366	0.687116	0.671557
204	0.290725	0.47439	0.596998	0.686882	0.67021
204.2	0.290739	0.474957	0.597594	0.68669	0.669921
204.4	0.290727	0.47562	0.597468	0.686744	0.669993
204.6	0.290663	0.476073	0.597986	0.687619	0.66944
204.8	0.290821	0.476507	0.597646	0.68814	0.669138
205	0.290293	0.476749	0.598592	0.687968	0.669894
205.2	0.289931	0.477164	0.598277	0.687926	0.669773
205.4	0.290294	0.477309	0.598633	0.688757	0.671299
205.6	0.29027	0.476776	0.599261	0.688442	0.671281
205.8	0.290936	0.476664	0.599952	0.689566	0.671666
206	0.290882	0.47647	0.600371	0.689711	0.671691
206.2	0.290187	0.476734	0.600772	0.688809	0.671784
206.4	0.290202	0.475892	0.600357	0.689285	0.67186
206.6	0.289595	0.476002	0.600899	0.689052	0.672416
206.8	0.289771	0.477067	0.600902	0.688477	0.672027
207	0.289089	0.477293	0.600707	0.688663	0.672276
207.2	0.289462	0.476675	0.601208	0.689086	0.672848
207.4	0.289726	0.476821	0.601816	0.689658	0.673287
207.6	0.290215	0.476675	0.601819	0.69051	0.673539
207.8	0.291265	0.47687	0.60232	0.690439	0.673381
208	0.291245	0.478142	0.602361	0.690895	0.672397
208.2	0.290723	0.478544	0.601789	0.691995	0.671922
208.4	0.291377	0.478677	0.601237	0.691968	0.671833
208.6	0.29216	0.47957	0.601611	0.69266	0.671895
208.8	0.293113	0.47912	0.601535	0.693718	0.671516
209	0.293526	0.47915	0.602405	0.694125	0.671938
209.2	0.294477	0.47915	0.602166	0.694549	0.671797
209.4	0.294035	0.479013	0.602744	0.694572	0.672635
209.6	0.293858	0.478875	0.602449	0.694931	0.672269
209.8	0.294884	0.478768	0.603711	0.696159	0.672435
210	0.294556	0.479724	0.604127	0.696527	0.672601
210.2	0.294965	0.480489	0.604091	0.695494	0.674034
210.4	0.295104	0.480749	0.604449	0.696503	0.674888
210.6	0.295317	0.481546	0.605165	0.69704	0.675713
210.8	0.295944	0.483069	0.605532	0.698312	0.676892
211	0.295708	0.484145	0.60528	0.698805	0.677133
211.2	0.296639	0.4848	0.605417	0.698971	0.678069
211.4	0.296581	0.485464	0.605944	0.699107	0.679164
211.6	0.297043	0.48668	0.606428	0.698738	0.67964
211.8	0.29767	0.487558	0.605876	0.698874	0.679755
212	0.298414	0.488933	0.60553	0.699198	0.678939
212.2	0.298298	0.489241	0.605128	0.699057	0.678564
212.4	0.298379	0.48956	0.60549	0.697893	0.678765
212.6	0.298606	0.489906	0.605857	0.698229	0.678876
212.8	0.298043	0.488639	0.60587	0.698316	0.678279
213	0.297639	0.488381	0.606123	0.697904	0.67849
213.2	0.297027	0.487155	0.607095	0.698228	0.678376
213.4	0.296594	0.486309	0.608304	0.698364	0.678086
213.6	0.296432	0.486095	0.609678	0.699213	0.678068
213.8	0.296361	0.486056	0.611604	0.69952	0.677384
214	0.296056	0.485942	0.611414	0.699882	0.677888
214.2	0.296936	0.485808	0.611928	0.699382	0.678934
214.4	0.297456	0.485703	0.612938	0.700348	0.679145
214.6	0.297676	0.486354	0.613669	0.701363	0.679823
214.8	0.298892	0.487534	0.614128	0.70219	0.680765
215	0.299255	0.488319	0.614442	0.702475	0.681302
215.2	0.300332	0.488268	0.614186	0.70236	0.682491
215.4	0.301242	0.488257	0.614583	0.702473	0.682295
215.6	0.302403	0.488896	0.614096	0.702807	0.682468
215.8	0.30248	0.489152	0.612757	0.703117	0.682129
216	0.302251	0.490306	0.612146	0.703095	0.682482
216.2	0.30217	0.490044	0.612439	0.702306	0.683201
216.4	0.301259	0.489948	0.611938	0.702387	0.683494
216.6	0.301598	0.489878	0.611901	0.702641	0.683384
216.8	0.302581	0.489322	0.612615	0.70341	0.683537
217	0.30235	0.489896	0.613438	0.704146	0.683581
217.2	0.303257	0.489969	0.613939	0.704813	0.68366
217.4	0.303123	0.49121	0.613941	0.70511	0.684207
217.6	0.303293	0.491763	0.614825	0.705312	0.68369
217.8	0.303782	0.49133	0.615241	0.70601	0.683333
218	0.304109	0.491518	0.615299	0.707016	0.684144
218.2	0.305056	0.491838	0.615857	0.706584	0.683758
218.4	0.305611	0.492483	0.616619	0.706818	0.683624
218.6	0.306258	0.493631	0.617255	0.707693	0.683672
218.8	0.306573	0.493973	0.617464	0.70863	0.683628
219	0.306264	0.494501	0.618024	0.708877	0.683634
219.2	0.306196	0.494341	0.617687	0.708563	0.68324
219.4	0.306251	0.494478	0.618154	0.708656	0.683073
219.6	0.305567	0.495292	0.618339	0.708725	0.683588
219.8	0.305123	0.496321	0.61775	0.708215	0.683635
220	0.304527	0.496649	0.617606	0.708279	0.684609
220.2	0.304884	0.496271	0.618664	0.70811	0.685097
220.4	0.303751	0.497241	0.618513	0.708595	0.685694
220.6	0.304835	0.498289	0.618713	0.708672	0.686134
220.8	0.304708	0.497946	0.619409	0.709762	0.686902
221	0.304027	0.498099	0.61914	0.709759	0.687194
221.2	0.304154	0.498164	0.618041	0.709416	0.687275
221.4	0.304331	0.498416	0.618579	0.709346	0.68737
221.6	0.305085	0.498417	0.618982	0.709927	0.686591
221.8	0.304975	0.497986	0.618825	0.71064	0.686654
222	0.305842	0.498884	0.618863	0.711018	0.686785
222.2	0.306525	0.499074	0.618526	0.711432	0.68668
222.4	0.307545	0.498414	0.619244	0.712072	0.686699
222.6	0.308794	0.498785	0.619562	0.712799	0.686963
222.8	0.309237	0.498817	0.620264	0.713241	0.687146
223	0.30931	0.499185	0.621115	0.713211	0.687523
223.2	0.309546	0.499532	0.621431	0.713408	0.687712
223.4	0.310189	0.499503	0.621847	0.712879	0.688404
223.6	0.310507	0.49984	0.622067	0.712538	0.688372
223.8	0.310757	0.500738	0.621643	0.712811	0.688435
224	0.311428	0.500343	0.622225	0.712545	0.688672
224.2	0.312054	0.501279	0.622805	0.712573	0.689079
224.4	0.311836	0.501817	0.6233	0.712576	0.688858
224.6	0.312073	0.502182	0.62325	0.71283	0.688402
224.8	0.311501	0.501208	0.62413	0.712831	0.688622
225	0.312583	0.502046	0.624297	0.712407	0.688694
225.2	0.31252	0.502653	0.624419	0.713386	0.688945
225.4	0.313144	0.503773	0.624677	0.714532	0.688768
225.6	0.313158	0.504704	0.624683	0.716687	0.689093
225.8	0.312856	0.504058	0.624034	0.717185	0.68878
226	0.314044	0.504667	0.624014	0.718365	0.689255
226.2	0.313867	0.504728	0.624285	0.7194	0.689989
226.4	0.314633	0.503688	0.624662	0.719431	0.69018
226.6	0.314798	0.503676	0.625511	0.719825	0.691209
226.8	0.314531	0.503793	0.626084	0.720364	0.691473
227	0.314262	0.503454	0.625724	0.720638	0.691855
227.2	0.314244	0.503905	0.625645	0.721183	0.691528
227.4	0.314472	0.503612	0.625707	0.720706	0.692198
227.6	0.314931	0.503063	0.625984	0.721147	0.692256
227.8	0.314906	0.502714	0.626027	0.721197	0.692559
228	0.315212	0.501963	0.627258	0.721135	0.692728
228.2	0.31516	0.502372	0.628386	0.720912	0.693376
228.4	0.314397	0.502399	0.629134	0.72084	0.693754
228.6	0.313999	0.503139	0.629951	0.720447	0.693761
228.8	0.31421	0.503483	0.631797	0.720978	0.694318
229	0.314314	0.504575	0.631945	0.721209	0.695652
229.2	0.313516	0.505036	0.632926	0.722609	0.695574
229.4	0.313721	0.506115	0.633029	0.722844	0.695029
229.6	0.313779	0.506576	0.633475	0.723379	0.695248
229.8	0.314129	0.506445	0.633732	0.723416	0.694951
230	0.315399	0.507667	0.634802	0.723828	0.695863
230.2	0.316021	0.507491	0.634811	0.724251	0.695841
230.4	0.316971	0.508338	0.635404	0.723772	0.695964
230.6	0.317695	0.508376	0.63649	0.724124	0.696452
230.8	0.318596	0.509822	0.636425	0.724284	0.695906
231	0.319147	0.509901	0.636133	0.723602	0.695599
231.2	0.319679	0.510898	0.636275	0.723528	0.695577
231.4	0.320582	0.510642	0.636181	0.722833	0.696138
231.6	0.32122	0.510521	0.636078	0.723114	0.69622
231.8	0.320874	0.510659	0.636514	0.723112	0.696458
232	0.320204	0.51187	0.636957	0.723286	0.696019
232.2	0.320346	0.512173	0.637024	0.723447	0.697078
232.4	0.319207	0.512522	0.636442	0.724094	0.697141
232.6	0.319134	0.513714	0.637104	0.723731	0.696946
232.8	0.31861	0.514526	0.636494	0.724793	0.698016
233	0.318372	0.515519	0.635164	0.724444	0.697866
233.2	0.318359	0.516273	0.635845	0.724921	0.697485
233.4	0.317981	0.517035	0.636183	0.725359	0.697942
233.6	0.317512	0.517768	0.636929	0.725641	0.699199
233.8	0.317983	0.518253	0.637103	0.726433	0.699797
234	0.318824	0.518134	0.637234	0.726359	0.700016
234.2	0.319524	0.517881	0.637381	0.726813	0.700114
234.4	0.31931	0.518454	0.639171	0.727701	0.701096
234.6	0.318863	0.516957	0.640152	0.72868	0.701439
234.8	0.319241	0.516384	0.640818	0.729202	0.700874
235	0.319559	0.515254	0.640854	0.729335	0.701124
235.2	0.320492	0.515505	0.640327	0.730224	0.701594
235.4	0.320523	0.515156	0.640468	0.730405	0.701777
235.6	0.320019	0.515121	0.640551	0.730882	0.702318
235.8	0.319714	0.515039	0.641283	0.731004	0.702656
236	0.320001	0.515354	0.640882	0.731421	0.702967
236.2	0.321199	0.514591	0.640709	0.731672	0.704333
236.4	0.321413	0.515555	0.640097	0.730884	0.703472
236.6	0.321772	0.517316	0.640236	0.730535	0.702458
236.8	0.322407	0.518056	0.639498	0.730433	0.702037
237	0.322589	0.518942	0.639243	0.72995	0.701185
237.2	0.322716	0.519424	0.639944	0.729705	0.702151
237.4	0.323136	0.519389	0.640055	0.729451	0.702169
237.6	0.323555	0.519918	0.640125	0.728278	0.702947
237.8	0.324027	0.519726	0.639424	0.728122	0.70197
238	0.323932	0.519427	0.640245	0.728429	0.701617
238.2	0.323502	0.519612	0.64096	0.728905	0.702079
238.4	0.322874	0.518542	0.640811	0.730713	0.702275
238.6	0.323135	0.518083	0.642117	0.731225	0.702327
238.8	0.324123	0.518247	0.64299	0.731875	0.702124
239	0.323849	0.518244	0.642619	0.732527	0.702317
239.2	0.324824	0.519106	0.642262	0.734194	0.702601
239.4	0.324375	0.519269	0.643123	0.733813	0.703099
239.6	0.324088	0.518496	0.643564	0.733953	0.703951
239.8	0.324871	0.517873	0.643664	0.734589	0.704645
240	0.32558	0.518258	0.643424	0.735625	0.705176
240.2	0.325662	0.518726	0.64332	0.735417	0.70552
240.4	0.325832	0.519261	0.644697	0.73564	0.705095
240.6	0.325247	0.519981	0.645087	0.73708	0.70509
240.8	0.325878	0.520267	0.644884	0.738063	0.705244
241	0.325787	0.52141	0.645265	0.738752	0.704624
241.2	0.32598	0.521823	0.645547	0.738694	0.705358
241.4	0.326375	0.521729	0.645336	0.738666	0.705442
241.6	0.327133	0.5228	0.645107	0.739002	0.705917
241.8	0.326842	0.52315	0.645036	0.739459	0.706158
242	0.326688	0.523302	0.645661	0.739663	0.70704
242.2	0.326877	0.52395	0.647032	0.739818	0.707678
242.4	0.327204	0.523881	0.647283	0.740283	0.708062
242.6	0.327536	0.525712	0.649892	0.739566	0.708458
242.8	0.328472	0.525773	0.650339	0.739531	0.709002
243	0.328631	0.524667	0.649861	0.739963	0.709545
243.2	0.329675	0.524491	0.650138	0.740007	0.710052
243.4	0.329142	0.524651	0.650476	0.738179	0.711071
243.6	0.329334	0.524098	0.650415	0.738619	0.711501
243.8	0.32975	0.524188	0.649825	0.738886	0.712813
244	0.330057	0.524605	0.649536	0.738152	0.71225
244.2	0.329742	0.525586	0.649513	0.737331	0.712563
244.4	0.329807	0.526195	0.650233	0.737737	0.712121
244.6	0.329117	0.527316	0.649268	0.739269	0.710979
244.8	0.329093	0.528385	0.648627	0.74017	0.709813
245	0.329715	0.52908	0.648588	0.739718	0.70899
245.2	0.330445	0.528763	0.648283	0.739761	0.708981
245.4	0.331026	0.528809	0.648162	0.739366	0.708505
245.6	0.331563	0.52983	0.64798	0.739833	0.708522
245.8	0.330801	0.529688	0.648843	0.739069	0.708923
246	0.330606	0.53009	0.649462	0.739154	0.708257
246.2	0.330742	0.53061	0.651015	0.739623	0.708515
246.4	0.330945	0.53095	0.650604	0.739965	0.708257
246.6	0.331541	0.53226	0.652153	0.740153	0.708855
246.8	0.332461	0.531637	0.651757	0.741241	0.709459
247	0.332643	0.53101	0.652412	0.742333	0.709665
247.2	0.332744	0.53156	0.652813	0.742138	0.710078
247.4	0.332452	0.532635	0.653513	0.741398	0.711305
247.6	0.332919	0.531401	0.653987	0.742251	0.711694
247.8	0.333556	0.531754	0.653922	0.741691	0.712964
248	0.334063	0.532341	0.654287	0.74161	0.712523
248.2	0.332733	0.533631	0.654966	0.74261	0.713441
248.4	0.333662	0.533748	0.655353	0.743194	0.713797
248.6	0.333854	0.533949	0.655481	0.743995	0.714391
248.8	0.334637	0.533737	0.655515	0.743736	0.714723
249	0.336124	0.533647	0.656222	0.743459	0.714628
249.2	0.336162	0.533464	0.655888	0.744086	0.714822
249.4	0.33616	0.533651	0.655871	0.744077	0.715115
249.6	0.336806	0.533988	0.655961	0.745207	0.714742
249.8	0.337625	0.533952	0.656123	0.74572	0.714818
250	0.338119	0.534274	0.655727	0.747337	0.714636
250.2	0.33858	0.535253	0.655489	0.747828	0.715719
250.4	0.338851	0.535383	0.655113	0.748955	0.715406
250.6	0.339312	0.536301	0.65558	0.749239	0.715677
250.8	0.338947	0.536448	0.655884	0.749754	0.715458
251	0.338222	0.536499	0.655971	0.750067	0.715938
251.2	0.33753	0.535983	0.655958	0.749311	0.717129
251.4	0.337221	0.53579	0.655882	0.749045	0.718058
251.6	0.337027	0.535282	0.655423	0.749248	0.718174
251.8	0.337207	0.535455	0.655944	0.748238	0.718706
252	0.337338	0.53546	0.656725	0.748466	0.718968
252.2	0.336844	0.5355	0.657405	0.748478	0.719583
252.4	0.338271	0.535847	0.657829	0.74822	0.720587
252.6	0.338115	0.536177	0.65784	0.747729	0.720204
252.8	0.338734	0.535781	0.658544	0.748111	0.719968
253	0.339048	0.536491	0.658717	0.747791	0.719584
253.2	0.339157	0.536361	0.658704	0.74752	0.719375
253.4	0.339813	0.536486	0.65905	0.748349	0.718813
253.6	0.340623	0.537304	0.65951	0.748902	0.718309
253.8	0.341531	0.537774	0.659123	0.748841	0.718816
254	0.341383	0.538008	0.659973	0.748846	0.720018
254.2	0.341052	0.5386	0.660241	0.748491	0.721169
254.4	0.340464	0.53836	0.660729	0.749504	0.720966
254.6	0.339678	0.539641	0.661187	0.749474	0.720649
254.8	0.338825	0.54016	0.661469	0.74972	0.721265
255	0.338209	0.54031	0.660801	0.750155	0.722261
255.2	0.33846	0.540372	0.661619	0.750864	0.722917
255.4	0.338548	0.540506	0.662187	0.751512	0.722872
255.6	0.338441	0.540722	0.662666	0.751896	0.72184
255.8	0.339391	0.54041	0.664107	0.752258	0.721409
256	0.339927	0.541339	0.664757	0.753787	0.72134
256.2	0.339452	0.542192	0.664898	0.75499	0.721403
256.4	0.34006	0.54253	0.664682	0.755864	0.721883
256.6	0.340397	0.542715	0.665447	0.756116	0.721571
256.8	0.341335	0.542835	0.665847	0.756801	0.722194
257	0.341802	0.543564	0.665969	0.756562	0.722631
257.2	0.342081	0.543489	0.666416	0.756672	0.723093
257.4	0.341573	0.54456	0.666812	0.756999	0.723417
257.6	0.342074	0.54516	0.667721	0.756182	0.724158
257.8	0.34282	0.54467	0.668339	0.756033	0.724462
258	0.341726	0.544576	0.669324	0.756321	0.725177
258.2	0.34126	0.544395	0.668994	0.756042	0.724344
258.4	0.341067	0.544417	0.669239	0.756571	0.723049
258.6	0.341246	0.544385	0.669154	0.756076	0.722733
258.8	0.341275	0.544369	0.669786	0.756158	0.723373
259	0.34119	0.544608	0.670528	0.756386	0.722612
259.2	0.341158	0.543993	0.671119	0.756468	0.722031
259.4	0.341558	0.544032	0.671031	0.756067	0.721615
259.6	0.341711	0.544775	0.670227	0.756821	0.721259
259.8	0.342288	0.544689	0.670819	0.756798	0.722196
260	0.342499	0.544777	0.671127	0.757243	0.72263
260.2	0.342866	0.544678	0.671488	0.757304	0.724023
260.4	0.343422	0.544163	0.672333	0.756917	0.724388
260.6	0.344111	0.54456	0.673299	0.75646	0.725297
260.8	0.343886	0.545825	0.673013	0.756097	0.726365
261	0.344081	0.545988	0.672994	0.755677	0.727538
261.2	0.344533	0.54627	0.673415	0.7551	0.728066
261.4	0.344474	0.547505	0.674302	0.75514	0.727672
261.6	0.344989	0.546826	0.674463	0.755223	0.727964
261.8	0.345301	0.546688	0.674352	0.755526	0.727403
262	0.345486	0.547127	0.673966	0.755173	0.727125
262.2	0.345698	0.5469	0.673813	0.755293	0.726178
262.4	0.346198	0.546386	0.673903	0.755991	0.726303
262.6	0.345592	0.546057	0.673316	0.756482	0.727489
262.8	0.345396	0.54595	0.673336	0.757806	0.727772
263	0.345474	0.546197	0.673348	0.758734	0.728025
263.2	0.346046	0.545982	0.673543	0.759165	0.728805
263.4	0.34683	0.547493	0.673574	0.760808	0.730008
263.6	0.347015	0.548093	0.674296	0.76206	0.731185
263.8	0.346732	0.547837	0.675354	0.762259	0.732185
264	0.347008	0.548493	0.676866	0.763335	0.732154
264.2	0.347299	0.549058	0.677478	0.764059	0.733621
264.4	0.347553	0.549989	0.678381	0.764772	0.732921
264.6	0.348105	0.551512	0.678394	0.7655	0.734295
264.8	0.348599	0.552932	0.678246	0.765985	0.734911
265	0.350352	0.552916	0.678184	0.765683	0.735441
265.2	0.351047	0.553472	0.679053	0.765314	0.735
265.4	0.351373	0.554366	0.679502	0.764559	0.734039
265.6	0.351316	0.554722	0.679193	0.763401	0.733953
265.8	0.351453	0.556072	0.67881	0.763046	0.733794
266	0.351825	0.556005	0.67849	0.762737	0.733358
266.2	0.350684	0.555565	0.678429	0.763373	0.733311
266.4	0.350356	0.555254	0.677956	0.763112	0.733627
266.6	0.349865	0.555445	0.677467	0.763513	0.734348
266.8	0.349818	0.555206	0.678023	0.764196	0.734247
267	0.350075	0.554579	0.678908	0.764726	0.733814
267.2	0.350666	0.554823	0.678537	0.764036	0.733342
267.4	0.350739	0.555526	0.67835	0.764088	0.733405
267.6	0.350702	0.555589	0.678695	0.76463	0.732937
267.8	0.349971	0.555573	0.678477	0.765943	0.733172
268	0.350689	0.556348	0.678633	0.767061	0.732802
268.2	0.350824	0.556883	0.678601	0.767804	0.733389
268.4	0.351365	0.556899	0.679359	0.768077	0.733215
268.6	0.352291	0.557299	0.679574	0.768234	0.7342
268.8	0.353637	0.557476	0.680501	0.768628	0.7347
269	0.354362	0.557071	0.681387	0.767934	0.73561
269.2	0.354592	0.556766	0.682113	0.767882	0.736312
269.4	0.354689	0.556962	0.681845	0.767943	0.736751
269.6	0.353844	0.556978	0.681405	0.767967	0.73654
269.8	0.353828	0.557132	0.681263	0.769315	0.737045
270	0.353486	0.555643	0.681296	0.769208	0.73683
270.2	0.352676	0.555139	0.681328	0.769544	0.737319
270.4	0.353069	0.554763	0.680941	0.769106	0.737129
270.6	0.352895	0.554752	0.681711	0.769293	0.737365
270.8	0.35265	0.554775	0.681676	0.769282	0.737432
271	0.353421	0.554548	0.681053	0.769283	0.736842
271.2	0.353873	0.555137	0.679963	0.768378	0.736908
271.4	0.353552	0.555759	0.679461	0.768384	0.737208
271.6	0.353981	0.556677	0.6794	0.770052	0.737112
271.8	0.353636	0.557024	0.679154	0.77	0.737491
272	0.354169	0.557355	0.678931	0.769584	0.737515
272.2	0.35396	0.558056	0.679239	0.7698	0.738166
272.4	0.35362	0.558992	0.679698	0.769971	0.738527
272.6	0.354775	0.560219	0.680675	0.77101	0.738737
272.8	0.355312	0.561734	0.681612	0.771625	0.739475
273	0.355395	0.562041	0.682656	0.772067	0.740341
273.2	0.35527	0.56269	0.683099	0.772918	0.740369
273.4	0.354712	0.563295	0.683083	0.773214	0.739441
273.6	0.354828	0.564095	0.684011	0.77315	0.738595
273.8	0.354938	0.563846	0.684937	0.774439	0.738475
274	0.355095	0.563897	0.68541	0.773945	0.738362
274.2	0.355105	0.563962	0.686434	0.773767	0.738231
274.4	0.355667	0.564281	0.687047	0.773705	0.738158
274.6	0.355162	0.564916	0.688371	0.773869	0.739339
274.8	0.355894	0.5648	0.688154	0.773856	0.740173
275	0.356511	0.56445	0.688844	0.774104	0.741058
275.2	0.357027	0.564054	0.689344	0.7731	0.741652
275.4	0.357152	0.564329	0.68956	0.773459	0.742911
275.6	0.357912	0.564329	0.69088	0.773636	0.74356
275.8	0.357841	0.563464	0.690551	0.772981	0.743899
276	0.358611	0.564057	0.69038	0.772918	0.744442
276.2	0.358527	0.564335	0.691002	0.773081	0.744962
276.4	0.357588	0.564598	0.691039	0.772993	0.744681
276.6	0.358563	0.564911	0.691846	0.773375	0.745072
276.8	0.359262	0.565515	0.691844	0.773427	0.745136
277	0.359895	0.565645	0.692344	0.774066	0.744596
277.2	0.359894	0.566232	0.69165	0.773925	0.743982
277.4	0.359214	0.566872	0.692054	0.774168	0.743729
277.6	0.35903	0.56727	0.69258	0.774904	0.743542
277.8	0.358545	0.567214	0.692882	0.776305	0.742853
278	0.358648	0.567936	0.692383	0.777421	0.742704
278.2	0.358501	0.56849	0.692383	0.778368	0.741472
278.4	0.358705	0.568126	0.693123	0.779298	0.741511
278.6	0.358761	0.567883	0.693602	0.780418	0.741808
278.8	0.359406	0.568488	0.693169	0.780583	0.741659
279	0.359673	0.569399	0.693176	0.78121	0.7417
279.2	0.360733	0.569823	0.692969	0.781458	0.741339
279.4	0.361029	0.570515	0.693853	0.782212	0.741922
279.6	0.361417	0.570886	0.695373	0.782008	0.742486
279.8	0.361571	0.571034	0.694689	0.782395	0.74282
280	0.362292	0.572652	0.695057	0.7819	0.743861
280.2	0.362282	0.572987	0.695118	0.781215	0.744636
280.4	0.362854	0.572745	0.695007	0.781017	0.74526
280.6	0.36461	0.57276	0.695067	0.780681	0.746605
280.8	0.365687	0.572768	0.694853	0.780329	0.747179
281	0.365012	0.572849	0.694656	0.780161	0.748097
281.2	0.36489	0.572626	0.694318	0.779576	0.749295
281.4	0.364532	0.572454	0.695546	0.779602	0.750117
281.6	0.364651	0.571713	0.695511	0.780568	0.749831
281.8	0.364118	0.572039	0.696028	0.780845	0.749672
282	0.36372	0.571741	0.695177	0.780702	0.750138
282.2	0.363381	0.571941	0.695844	0.780869	0.749845
282.4	0.362956	0.569854	0.696415	0.780861	0.750263
282.6	0.362349	0.569916	0.696515	0.780456	0.750361
282.8	0.362764	0.571323	0.696311	0.77975	0.74986
283	0.362745	0.571558	0.696612	0.779754	0.748921
283.2	0.363548	0.572071	0.697601	0.779332	0.748638
283.4	0.363253	0.57245	0.69852	0.779415	0.748539
283.6	0.363577	0.572869	0.699469	0.779646	0.749326
283.8	0.364312	0.573909	0.699143	0.779801	0.749601
284	0.365781	0.574795	0.699418	0.779687	0.749742
284.2	0.366485	0.574878	0.700066	0.780071	0.749864
284.4	0.36797	0.573808	0.700155	0.780879	0.75011
284.6	0.368855	0.573837	0.699959	0.781182	0.750609
284.8	0.36898	0.574033	0.700716	0.782379	0.750244
285	0.369025	0.574024	0.700308	0.78261	0.750605
285.2	0.370908	0.574378	0.700434	0.782226	0.750652
285.4	0.37143	0.574834	0.701462	0.783097	0.750085
285.6	0.37171	0.574793	0.702021	0.784867	0.749946
285.8	0.371766	0.574907	0.702324	0.785404	0.750088
286	0.371913	0.574185	0.702607	0.785604	0.749989
286.2	0.371575	0.57401	0.704201	0.78625	0.750017
286.4	0.370942	0.572683	0.704282	0.786457	0.750213
286.6	0.37071	0.573635	0.704045	0.786241	0.750677
286.8	0.371214	0.57387	0.702976	0.786147	0.750638
287	0.370077	0.574355	0.702769	0.785339	0.750054
287.2	0.370118	0.574383	0.703677	0.785324	0.750188
287.4	0.369261	0.574722	0.703813	0.785973	0.750665
287.6	0.369025	0.574772	0.704997	0.785806	0.751372
287.8	0.36878	0.575729	0.705064	0.786456	0.751718
288	0.368832	0.575644	0.705005	0.787074	0.752597
288.2	0.368569	0.576265	0.70546	0.787466	0.753263
288.4	0.368217	0.576541	0.704409	0.787316	0.754253
288.6	0.368285	0.577182	0.704063	0.788199	0.754738
288.8	0.368206	0.578052	0.703374	0.788456	0.755321
289	0.368959	0.578797	0.702663	0.788723	0.755826
289.2	0.370353	0.579859	0.702436	0.78929	0.756161
289.4	0.371108	0.580369	0.703391	0.791052	0.756316
289.6	0.371411	0.579994	0.70354	0.79203	0.756668
289.8	0.372553	0.580376	0.703829	0.792139	0.75665
290	0.372712	0.58075	0.704768	0.791363	0.755902
290.2	0.373432	0.580484	0.70553	0.792095	0.755506
290.4	0.374154	0.581198	0.704309	0.792529	0.755585
290.6	0.375337	0.581046	0.703892	0.792374	0.755693
290.8	0.375891	0.581237	0.704866	0.7928	0.754851
291	0.375658	0.581827	0.706392	0.792164	0.754372
291.2	0.37614	0.581374	0.708015	0.792674	0.754571
291.4	0.376344	0.58248	0.709093	0.793002	0.754928
291.6	0.377189	0.583408	0.709721	0.792234	0.7546
291.8	0.37722	0.583502	0.710159	0.79185	0.755581
292	0.377221	0.583333	0.709838	0.791876	0.756713
292.2	0.377244	0.583414	0.709734	0.791772	0.757845
292.4	0.376425	0.582939	0.708863	0.791506	0.758741
292.6	0.376976	0.583022	0.708129	0.792299	0.758917
292.8	0.376733	0.583165	0.707259	0.791333	0.759942
293	0.377009	0.583218	0.707294	0.791629	0.760308
293.2	0.376378	0.583263	0.707252	0.792468	0.760925
293.4	0.375362	0.583183	0.707618	0.793092	0.76126
293.6	0.373994	0.582818	0.708013	0.793685	0.761822
293.8	0.374987	0.583837	0.708522	0.793738	0.762124
294	0.374696	0.583732	0.708499	0.794703	0.761084
294.2	0.375281	0.584279	0.709002	0.795824	0.760963
294.4	0.376205	0.584685	0.708878	0.796	0.761419
294.6	0.377306	0.584125	0.709923	0.796436	0.761321
294.8	0.377117	0.584778	0.711037	0.796965	0.760631
295	0.377623	0.585628	0.711979	0.796326	0.760651
295.2	0.378881	0.586189	0.713248	0.797156	0.760688
295.4	0.380315	0.587728	0.714296	0.797546	0.760051
295.6	0.381595	0.588002	0.713895	0.797385	0.759765
295.8	0.381689	0.587364	0.714505	0.797765	0.760404
296	0.382212	0.587167	0.714666	0.798094	0.760642
296.2	0.383179	0.587289	0.714794	0.798299	0.761106
296.4	0.382924	0.587679	0.715016	0.797505	0.760316
296.6	0.382477	0.588286	0.71427	0.797195	0.760174
296.8	0.381768	0.58839	0.714716	0.79713	0.759972
297	0.381442	0.588866	0.714732	0.797955	0.759224
297.2	0.379968	0.588673	0.715011	0.79884	0.758951
297.4	0.378822	0.588919	0.714547	0.798937	0.759512
297.6	0.378158	0.588531	0.715094	0.799266	0.759952
297.8	0.377736	0.588872	0.714475	0.798772	0.759526
298	0.376376	0.588591	0.714399	0.799244	0.759108
298.2	0.376261	0.588767	0.714604	0.79869	0.759218
298.4	0.37666	0.5882	0.71466	0.798513	0.759357
298.6	0.376786	0.588504	0.715112	0.798448	0.759441
298.8	0.377059	0.58857	0.715758	0.798677	0.759716
299	0.378675	0.58944	0.716593	0.799214	0.760485
299.2	0.380544	0.589445	0.717155	0.799983	0.76117
299.4	0.382248	0.589945	0.717486	0.800388	0.761567
299.6	0.383929	0.589842	0.717717	0.80067	0.762698
299.8	0.385331	0.589976	0.71856	0.80082	0.76333
300	0.385331	0.589976	0.71856	0.80082	0.76333
300.2	0.384934	0.590997	0.717645	0.800682	0.763124
300.4	0.3843	0.59131	0.716568	0.800982	0.762803
300.6	0.383234	0.591752	0.714811	0.800571	0.762057
300.8	0.382993	0.591811	0.713038	0.800777	0.761939
301	0.382038	0.592108	0.711335	0.800592	0.760789
301.2	0.381046	0.59267	0.710784	0.800343	0.760075
301.4	0.381026	0.59291	0.709683	0.800232	0.75943
301.6	0.380839	0.593444	0.70854	0.799946	0.758452
301.8	0.380708	0.593369	0.70755	0.799535	0.757811
302	0.381084	0.592708	0.706901	0.798909	0.756709
302.2	0.381583	0.592459	0.706018	0.798217	0.754846
302.4	0.381781	0.592845	0.705022	0.797888	0.754112
302.6	0.382441	0.592225	0.705045	0.797045	0.754175
302.8	0.382963	0.592385	0.704711	0.797154	0.753415
303	0.383269	0.592501	0.705368	0.796589	0.752955
303.2	0.383868	0.592003	0.704451	0.796562	0.752246
303.4	0.383938	0.593018	0.704203	0.796739	0.751621
303.6	0.38434	0.592556	0.704772	0.796894	0.750132
303.8	0.384873	0.591626	0.703997	0.797331	0.750793
304	0.385017	0.59135	0.704104	0.797767	0.75001
304.2	0.38476	0.591037	0.70417	0.797894	0.749378
304.4	0.38491	0.589838	0.703729	0.797477	0.748801
304.6	0.384958	0.590029	0.703475	0.797256	0.748041
304.8	0.386102	0.589346	0.703818	0.797418	0.748563
305	0.385146	0.589554	0.704471	0.797091	0.748702
305.2	0.383932	0.588916	0.705308	0.797617	0.74985
305.4	0.383955	0.588208	0.705022	0.797221	0.749939
305.6	0.384016	0.588408	0.70491	0.797625	0.750315
305.8	0.383567	0.587703	0.705197	0.79688	0.750462
306	0.383115	0.587078	0.704806	0.79605	0.750423
306.2	0.382715	0.587828	0.704765	0.796162	0.75016
306.4	0.38214	0.588042	0.704556	0.795743	0.750375
306.6	0.382358	0.588412	0.704891	0.794915	0.749684
306.8	0.38207	0.589229	0.705726	0.795116	0.74985
307	0.381369	0.589947	0.707085	0.7944	0.750229
307.2	0.381224	0.590074	0.707066	0.794319	0.749612
307.4	0.381562	0.590672	0.707254	0.79416	0.749193
307.6	0.382376	0.590566	0.706969	0.793842	0.748696
307.8	0.382632	0.590502	0.706157	0.793825	0.748538
308	0.382914	0.590866	0.705379	0.793177	0.747246
308.2	0.382987	0.590103	0.705034	0.792026	0.746619
308.4	0.38449	0.590167	0.704427	0.791013	0.746601
308.6	0.384844	0.590721	0.704349	0.791462	0.746564
308.8	0.385117	0.589925	0.703678	0.791337	0.747138
309	0.384041	0.589664	0.703364	0.791759	0.747727
309.2	0.383177	0.588152	0.703154	0.792682	0.747913
309.4	0.384379	0.588128	0.702635	0.793258	0.747717
309.6	0.384454	0.588502	0.702287	0.795072	0.747823
309.8	0.383837	0.587686	0.701576	0.794831	0.74798
310	0.382595	0.586732	0.700931	0.795435	0.748115
310.2	0.382603	0.587363	0.701342	0.795839	0.74769
310.4	0.381727	0.587808	0.701099	0.796075	0.74766
310.6	0.381009	0.588746	0.702431	0.796368	0.7478
310.8	0.380444	0.588506	0.703298	0.797097	0.748757
311	0.379748	0.588522	0.703502	0.797468	0.749813
311.2	0.380223	0.588506	0.703279	0.797709	0.750356
311.4	0.379845	0.589404	0.702706	0.797906	0.749912
311.6	0.380095	0.589438	0.702546	0.798051	0.750342
311.8	0.37955	0.589993	0.702075	0.797935	0.749421
312	0.380195	0.589573	0.701615	0.796946	0.750082
312.2	0.380788	0.589531	0.701103	0.795889	0.750968
312.4	0.380924	0.589734	0.701248	0.795881	0.751115
312.6	0.380418	0.58905	0.701178	0.795783	0.750904
312.8	0.380458	0.587931	0.701115	0.795288	0.750733
313	0.379887	0.587887	0.702236	0.795348	0.750702
313.2	0.380912	0.586936	0.70224	0.795489	0.750801
313.4	0.381163	0.586789	0.701937	0.795203	0.751203
313.6	0.380857	0.586582	0.702445	0.794802	0.751055
313.8	0.380964	0.585786	0.702361	0.793894	0.751171
314	0.379861	0.585301	0.703754	0.793697	0.751027
314.2	0.380525	0.586563	0.704186	0.792911	0.751329
314.4	0.38049	0.587498	0.704409	0.793185	0.751754
314.6	0.380752	0.587077	0.705435	0.793659	0.752226
314.8	0.381016	0.587468	0.704868	0.793863	0.753714
315	0.381155	0.587868	0.705124	0.793673	0.754435
315.2	0.381739	0.588732	0.704644	0.793903	0.754958
315.4	0.380875	0.589447	0.704919	0.794433	0.75428
315.6	0.381429	0.58938	0.703945	0.79463	0.755025
315.8	0.381943	0.590585	0.703668	0.795403	0.75506
316	0.382097	0.59061	0.703743	0.796011	0.756098
316.2	0.382132	0.591013	0.703341	0.796156	0.755966
316.4	0.381908	0.590855	0.703513	0.797198	0.755646
316.6	0.382098	0.589877	0.702743	0.796919	0.756063
316.8	0.38198	0.589326	0.702615	0.797525	0.75623
317	0.380786	0.589528	0.703149	0.797047	0.756981
317.2	0.381269	0.588287	0.70195	0.79669	0.757773
317.4	0.380561	0.587479	0.70191	0.796717	0.757389
317.6	0.380649	0.58709	0.701791	0.796945	0.757264
317.8	0.380395	0.586062	0.701985	0.797102	0.757429
318	0.379946	0.585592	0.701862	0.796576	0.757937
318.2	0.38015	0.585624	0.701808	0.796288	0.758254
318.4	0.379804	0.585157	0.702085	0.796773	0.758417
318.6	0.379964	0.58371	0.70183	0.797057	0.758375
318.8	0.380584	0.584191	0.702585	0.796037	0.758594
319	0.380248	0.58407	0.704136	0.796127	0.758651
319.2	0.380112	0.583726	0.704261	0.796411	0.758531
319.4	0.381051	0.58496	0.705461	0.796655	0.758214
319.6	0.382459	0.585265	0.705386	0.796472	0.759053
319.8	0.383863	0.586143	0.706885	0.796991	0.759577
320	0.384314	0.586391	0.707185	0.796357	0.760382
320.2	0.385523	0.586537	0.706904	0.796473	0.760165
320.4	0.385802	0.586866	0.706738	0.79629	0.761229
320.6	0.385838	0.587167	0.706005	0.796079	0.761198
320.8	0.385568	0.58687	0.706187	0.796826	0.760602
321	0.385129	0.586796	0.705989	0.796356	0.760918
321.2	0.385659	0.585329	0.705077	0.796988	0.760878
321.4	0.386116	0.584382	0.704015	0.797154	0.760572
321.6	0.385242	0.584081	0.703427	0.797272	0.761862
321.8	0.384612	0.583006	0.703329	0.797579	0.761451
322	0.384298	0.582069	0.702085	0.797311	0.761565
322.2	0.383586	0.581657	0.702733	0.798141	0.761407
322.4	0.38322	0.581614	0.702085	0.798153	0.760979
322.6	0.383478	0.58198	0.702188	0.798748	0.760789
322.8	0.382884	0.58267	0.703503	0.798785	0.760836
323	0.382108	0.583016	0.702641	0.800361	0.760673
323.2	0.38264	0.583671	0.702068	0.801142	0.760594
323.4	0.384436	0.584151	0.701616	0.800931	0.761199
323.6	0.384754	0.584207	0.700995	0.800553	0.76106
323.8	0.385257	0.58446	0.701347	0.801547	0.761244
324	0.384781	0.584423	0.700289	0.801624	0.761299
324.2	0.385393	0.58494	0.699798	0.802515	0.761355
324.4	0.384595	0.585583	0.699705	0.802361	0.76169
324.6	0.384425	0.586168	0.700416	0.802289	0.761083
324.8	0.384804	0.585687	0.701418	0.802123	0.761978
325	0.38427	0.585138	0.701744	0.801486	0.762771
325.2	0.383964	0.584348	0.701047	0.800962	0.763886
325.4	0.383684	0.583766	0.700403	0.80001	0.763985
325.6	0.382595	0.584182	0.701408	0.800327	0.764341
325.8	0.382309	0.584173	0.702186	0.800358	0.763974
326	0.382162	0.584486	0.703178	0.800092	0.76473
326.2	0.381913	0.585432	0.704582	0.799469	0.764846
326.4	0.381396	0.586211	0.704253	0.799594	0.765026
326.6	0.380987	0.586803	0.704074	0.800155	0.765328
326.8	0.380412	0.587244	0.70369	0.799981	0.765674
327	0.380731	0.587733	0.702573	0.80069	0.766339
327.2	0.381201	0.587366	0.703291	0.801073	0.765922
327.4	0.381908	0.586011	0.703277	0.800644	0.765669
327.6	0.3822	0.586082	0.703431	0.800228	0.765054
327.8	0.38282	0.585308	0.703224	0.800588	0.7659
328	0.382991	0.584663	0.703147	0.800129	0.765851
328.2	0.382454	0.584296	0.703421	0.800348	0.766219
328.4	0.381568	0.584477	0.703915	0.800589	0.765129
328.6	0.381661	0.584489	0.703654	0.80044	0.76578
328.8	0.382434	0.583646	0.704063	0.800734	0.766413
329	0.382015	0.583156	0.703388	0.801522	0.766231
329.2	0.381922	0.582887	0.702404	0.802145	0.766254
329.4	0.382677	0.582484	0.702752	0.803155	0.76616
329.6	0.382775	0.583202	0.703715	0.804132	0.766571
329.8	0.382139	0.582684	0.704011	0.804348	0.767039
330	0.381238	0.581795	0.703494	0.804754	0.767132
330.2	0.38112	0.581534	0.703177	0.805129	0.766828
330.4	0.380262	0.581956	0.701694	0.805864	0.766842
330.6	0.379821	0.581668	0.700987	0.806151	0.767909
330.8	0.38003	0.582066	0.700343	0.80585	0.769291
331	0.379528	0.582289	0.700701	0.806301	0.77011
331.2	0.379031	0.581451	0.701767	0.80614	0.769991
331.4	0.37944	0.581768	0.701937	0.805239	0.77
331.6	0.379816	0.581867	0.701223	0.804435	0.770043
331.8	0.379998	0.581648	0.700249	0.804724	0.770296
332	0.379101	0.58211	0.700891	0.80417	0.769426
332.2	0.377855	0.582675	0.700382	0.803293	0.770077
332.4	0.378336	0.583368	0.69994	0.80259	0.770189
332.6	0.379054	0.582934	0.699614	0.801914	0.770225
332.8	0.379713	0.582999	0.700633	0.802056	0.77078
333	0.379946	0.582825	0.70059	0.801928	0.771407
333.2	0.380454	0.582214	0.701186	0.801857	0.771211
333.4	0.380849	0.582291	0.701647	0.801638	0.770837
333.6	0.37987	0.581668	0.701782	0.801613	0.771128
333.8	0.378472	0.580196	0.701213	0.801624	0.770861
334	0.378072	0.579708	0.701429	0.801721	0.77042
334.2	0.377562	0.580485	0.702044	0.802053	0.770796
334.4	0.377603	0.581087	0.701676	0.801479	0.771028
334.6	0.377835	0.580948	0.701973	0.801826	0.771742
334.8	0.377584	0.581849	0.702667	0.801968	0.771899
335	0.377062	0.582687	0.70312	0.802299	0.770922
335.2	0.377769	0.582378	0.703773	0.802643	0.770285
335.4	0.378428	0.582893	0.704008	0.803543	0.769446
335.6	0.378828	0.582899	0.703352	0.803897	0.769289
335.8	0.379294	0.583177	0.703373	0.803883	0.768675
336	0.378544	0.583317	0.703905	0.803597	0.768797
336.2	0.378507	0.582843	0.703059	0.802896	0.770429
336.4	0.378517	0.581649	0.702207	0.803317	0.770713
336.6	0.378866	0.580848	0.702147	0.803508	0.7702
336.8	0.37896	0.580521	0.70158	0.803235	0.771628
337	0.379583	0.579882	0.701546	0.80247	0.772912
337.2	0.378842	0.579618	0.701274	0.802767	0.772823
337.4	0.378368	0.578937	0.700692	0.803186	0.773601
337.6	0.378301	0.578179	0.699768	0.803688	0.774938
337.8	0.378047	0.57765	0.698747	0.802453	0.774595
338	0.377762	0.578086	0.698075	0.802791	0.775658
338.2	0.377915	0.578508	0.697844	0.802581	0.776215
338.4	0.37881	0.578626	0.697426	0.801794	0.775918
338.6	0.379142	0.578245	0.697059	0.801687	0.775617
338.8	0.379089	0.578338	0.696813	0.801827	0.775211
339	0.379577	0.578385	0.696726	0.802437	0.774382
339.2	0.380186	0.578486	0.697342	0.80343	0.774665
339.4	0.380448	0.579403	0.697361	0.803714	0.77478
339.6	0.380851	0.580214	0.697489	0.803762	0.773578
339.8	0.380619	0.580569	0.697259	0.803862	0.773412
340	0.379349	0.580663	0.697333	0.803672	0.773879
340.2	0.378935	0.580803	0.697555	0.80354	0.774603
340.4	0.378755	0.581303	0.69764	0.804227	0.774276
340.6	0.378974	0.581432	0.698537	0.804001	0.774349
340.8	0.37907	0.582048	0.699084	0.803238	0.775557
341	0.378303	0.582638	0.700346	0.803544	0.775759
341.2	0.377328	0.582442	0.700878	0.803768	0.77564
341.4	0.377481	0.581292	0.700962	0.803337	0.775894
341.6	0.377269	0.581687	0.701595	0.802462	0.775563
341.8	0.377087	0.581177	0.702123	0.801806	0.775866
342	0.376898	0.580956	0.702475	0.802325	0.777103
342.2	0.378077	0.580493	0.703318	0.801305	0.777575
342.4	0.378361	0.579981	0.703531	0.801796	0.777896
342.6	0.379266	0.579519	0.703936	0.801685	0.778071
342.8	0.379175	0.579126	0.704482	0.801919	0.778746
343	0.379618	0.579121	0.704471	0.801917	0.778857
343.2	0.380931	0.579356	0.704221	0.802411	0.778758
343.4	0.382017	0.579299	0.703885	0.802752	0.778396
343.6	0.382236	0.579534	0.703211	0.803435	0.776867
343.8	0.382495	0.57918	0.702457	0.803053	0.77663
344	0.383194	0.579221	0.701942	0.802808	0.776003
344.2	0.383636	0.578829	0.701584	0.803109	0.776185
344.4	0.383611	0.578743	0.701076	0.803239	0.775936
344.6	0.383326	0.578025	0.701047	0.803015	0.775823
344.8	0.382577	0.578811	0.700523	0.803046	0.775193
345	0.380659	0.579206	0.70025	0.803254	0.774322
345.2	0.380275	0.579355	0.699156	0.802725	0.774775
345.4	0.379858	0.578623	0.698796	0.802618	0.774355
345.6	0.379369	0.579298	0.69939	0.803043	0.774832
345.8	0.379145	0.578997	0.698943	0.803191	0.775623
346	0.378513	0.578853	0.698664	0.803392	0.776088
346.2	0.378749	0.578764	0.69876	0.803907	0.775553
346.4	0.377774	0.579157	0.699704	0.804337	0.77583
346.6	0.377696	0.579127	0.700412	0.803895	0.776649
346.8	0.377593	0.579323	0.700342	0.804246	0.777456
347	0.378316	0.579752	0.700335	0.804862	0.777519
347.2	0.378562	0.57999	0.700771	0.806241	0.777254
347.4	0.378053	0.579414	0.699541	0.805554	0.776893
347.6	0.377745	0.579206	0.699714	0.805161	0.776885
347.8	0.378472	0.57854	0.70007	0.804531	0.777462
348	0.378767	0.578767	0.69884	0.803997	0.778538
348.2	0.378332	0.578057	0.698528	0.803626	0.779882
348.4	0.377093	0.577388	0.698331	0.803838	0.780391
348.6	0.377166	0.577512	0.697593	0.803963	0.780111
348.8	0.376179	0.578066	0.696698	0.804009	0.779916
349	0.375549	0.579085	0.696582	0.803887	0.780505
349.2	0.375716	0.578754	0.696587	0.804124	0.780455
349.4	0.375566	0.577741	0.697587	0.804424	0.779986
349.6	0.375736	0.578693	0.698283	0.80428	0.780605
349.8	0.375483	0.5787	0.698737	0.803367	0.779863
350	0.375234	0.57798	0.699593	0.802981	0.778775
350.2	0.375628	0.578027	0.701198	0.802682	0.777918
350.4	0.374949	0.578422	0.701848	0.802331	0.778067
350.6	0.375089	0.578509	0.702313	0.802186	0.777708
350.8	0.375659	0.57889	0.702373	0.802309	0.777733
351	0.375642	0.579219	0.702277	0.802217	0.777167
351.2	0.375413	0.579313	0.702227	0.802045	0.776501
351.4	0.375759	0.57899	0.702065	0.801377	0.776118
351.6	0.376337	0.578216	0.702466	0.801537	0.776525
351.8	0.376961	0.579008	0.701823	0.802123	0.777104
352	0.376482	0.579136	0.699919	0.801811	0.777703
352.2	0.376009	0.578646	0.69925	0.801651	0.778538
352.4	0.375868	0.578535	0.698713	0.801463	0.778304
352.6	0.376018	0.579495	0.697374	0.802181	0.778214
352.8	0.375657	0.579695	0.696844	0.802826	0.778502
353	0.375442	0.580354	0.697112	0.803946	0.779748
353.2	0.3752	0.579709	0.697568	0.804785	0.779935
353.4	0.374508	0.579697	0.698356	0.804386	0.780099
353.6	0.374948	0.580285	0.698506	0.804298	0.780742
353.8	0.374229	0.579503	0.699068	0.802996	0.780104
354	0.373764	0.578476	0.699965	0.803187	0.779612
354.2	0.373881	0.578591	0.700387	0.803265	0.779459
354.4	0.372766	0.577981	0.699469	0.803553	0.778688
354.6	0.373229	0.577303	0.698844	0.803275	0.778396
354.8	0.374031	0.576609	0.69839	0.802821	0.778453
355	0.374526	0.57591	0.698087	0.802815	0.778007
355.2	0.375256	0.575509	0.698927	0.802585	0.778417
355.4	0.375566	0.576037	0.698714	0.802967	0.778887
355.6	0.376108	0.576398	0.698133	0.803458	0.779487
355.8	0.376969	0.577719	0.697088	0.803669	0.779879
356	0.377245	0.57734	0.696144	0.803133	0.780073
356.2	0.377468	0.577933	0.694882	0.802727	0.78067
356.4	0.37818	0.577983	0.695156	0.802536	0.780714
356.6	0.377989	0.578523	0.694478	0.803494	0.7811
356.8	0.37811	0.578496	0.694643	0.804285	0.781085
357	0.378831	0.578929	0.694552	0.805118	0.782075
357.2	0.378873	0.579381	0.694693	0.804856	0.782242
357.4	0.378314	0.579348	0.694871	0.804842	0.782397
357.6	0.377931	0.578594	0.694779	0.805054	0.783181
357.8	0.376692	0.578482	0.694869	0.805225	0.782922
358	0.376114	0.577994	0.695696	0.805989	0.782259
358.2	0.376061	0.577847	0.695849	0.805265	0.781567
358.4	0.375052	0.577927	0.69619	0.804919	0.781036
358.6	0.375592	0.577393	0.696074	0.805333	0.781001
358.8	0.375695	0.577524	0.696864	0.804709	0.78122
359	0.375708	0.576903	0.698082	0.804501	0.781642
359.2	0.375593	0.577663	0.698237	0.803772	0.7825
359.4	0.375893	0.577578	0.697653	0.803911	0.782348
359.6	0.376561	0.577753	0.697489	0.80274	0.78269
359.8	0.376296	0.577014	0.697177	0.801853	0.782603
360	0.375784	0.575683	0.697307	0.801494	0.782651
360.2	0.375572	0.575579	0.696866	0.800689	0.783187
360.4	0.375822	0.575321	0.698226	0.79999	0.782968
360.6	0.3764	0.575569	0.698099	0.800282	0.782693
360.8	0.377059	0.57463	0.697683	0.799785	0.782222
361	0.377983	0.573644	0.696762	0.799617	0.78291
361.2	0.377494	0.573875	0.696187	0.799836	0.782348
361.4	0.376884	0.573096	0.696098	0.800272	0.782316
361.6	0.376042	0.572318	0.696192	0.800335	0.782517
361.8	0.375465	0.572003	0.696216	0.801284	0.781745
362	0.375679	0.572201	0.697038	0.800909	0.781497
362.2	0.376073	0.57346	0.697679	0.800188	0.781168
362.4	0.375164	0.573322	0.697866	0.8007	0.780634
362.6	0.375514	0.573378	0.698296	0.80126	0.779972
362.8	0.375382	0.573659	0.697861	0.801061	0.780197
363	0.375524	0.573102	0.69865	0.800714	0.7804
363.2	0.375906	0.573127	0.698501	0.801381	0.780578
363.4	0.376258	0.572719	0.697708	0.801166	0.780089
363.6	0.375165	0.572379	0.69701	0.801066	0.780119
363.8	0.374337	0.571946	0.697114	0.801795	0.780216
364	0.374347	0.57177	0.697337	0.802368	0.780828
364.2	0.374949	0.573022	0.696859	0.802792	0.781183
364.4	0.375125	0.57333	0.696814	0.803423	0.781426
364.6	0.374908	0.573291	0.696584	0.803938	0.781726
364.8	0.374463	0.572604	0.694972	0.804282	0.780865
365	0.374346	0.572673	0.694908	0.805762	0.780971
365.2	0.374472	0.573205	0.69469	0.805928	0.780111
365.4	0.373759	0.572963	0.694727	0.805935	0.780915
365.6	0.373612	0.572148	0.695152	0.805775	0.781295
365.8	0.373912	0.571952	0.695632	0.806187	0.781073
366	0.374294	0.573223	0.696337	0.805047	0.781368
366.2	0.37462	0.573627	0.697544	0.804571	0.781533
366.4	0.374768	0.572874	0.697732	0.80519	0.781415
366.6	0.375727	0.573842	0.698793	0.805364	0.781402
366.8	0.376369	0.573804	0.698358	0.805496	0.782539
367	0.377017	0.57403	0.699506	0.804871	0.782576
367.2	0.377383	0.573835	0.699658	0.805017	0.782399
367.4	0.377447	0.574015	0.698417	0.803871	0.782303
367.6	0.376188	0.573805	0.698251	0.803795	0.782406
367.8	0.375649	0.574641	0.699132	0.803604	0.78323
368	0.375481	0.574788	0.699727	0.804422	0.783936
368.2	0.375205	0.57589	0.699414	0.804677	0.783648
368.4	0.37411	0.576133	0.69985	0.805071	0.784627
368.6	0.372751	0.576112	0.699649	0.805352	0.78435
368.8	0.372784	0.576097	0.698898	0.805303	0.784537
369	0.373697	0.576355	0.699837	0.804944	0.784657
369.2	0.374363	0.575524	0.698939	0.804476	0.78479
369.4	0.374263	0.574885	0.698625	0.804825	0.784501
369.6	0.374068	0.574345	0.698985	0.804001	0.784291
369.8	0.374561	0.573967	0.698858	0.803843	0.784952
370	0.375335	0.574053	0.699104	0.802876	0.78511
370.2	0.376357	0.573278	0.699206	0.803288	0.785804
370.4	0.376802	0.572466	0.699134	0.803457	0.786501
370.6	0.377186	0.572932	0.69954	0.803217	0.785463
370.8	0.377802	0.572785	0.698644	0.802356	0.785591
371	0.377883	0.572627	0.699338	0.801461	0.785105
371.2	0.377754	0.572143	0.698876	0.800982	0.784343
371.4	0.377333	0.572268	0.698182	0.800732	0.784156
371.6	0.376637	0.57224	0.698496	0.80102	0.783302
371.8	0.376439	0.572052	0.699366	0.802157	0.782701
372	0.376295	0.571423	0.698871	0.802381	0.782412
372.2	0.374967	0.571484	0.69795	0.801879	0.781869
372.4	0.373818	0.570873	0.6974	0.802434	0.782435
372.6	0.372972	0.570576	0.697279	0.802665	0.7824
372.8	0.373249	0.570218	0.697304	0.803179	0.78282
373	0.373107	0.570597	0.696612	0.803643	0.782399
373.2	0.37274	0.570342	0.696369	0.804894	0.782031
373.4	0.372237	0.570372	0.696249	0.804553	0.781576
373.6	0.372139	0.570379	0.696673	0.804299	0.782459
373.8	0.373031	0.570426	0.696837	0.804479	0.78347
374	0.374081	0.570289	0.697593	0.804644	0.784198
374.2	0.374383	0.57046	0.697728	0.805039	0.784881
374.4	0.375001	0.571113	0.697676	0.805704	0.784784
374.6	0.376223	0.572488	0.697551	0.805358	0.783959
374.8	0.376434	0.572279	0.697125	0.804503	0.784588
375	0.37684	0.573148	0.698023	0.804279	0.78534
375.2	0.376956	0.573171	0.697274	0.80385	0.784838
375.4	0.376552	0.572235	0.697124	0.803392	0.785331
375.6	0.376005	0.572488	0.696829	0.80251	0.784731
375.8	0.376126	0.571831	0.696125	0.801626	0.784195
376	0.375659	0.570878	0.694756	0.799575	0.784243
376.2	0.374238	0.57034	0.693969	0.798587	0.783811
376.4	0.373705	0.569079	0.69395	0.79874	0.783265
376.6	0.372497	0.568281	0.694532	0.798255	0.783534
376.8	0.371758	0.567864	0.694684	0.798797	0.783281
377	0.371152	0.568323	0.69483	0.798555	0.782905
377.2	0.371383	0.568322	0.695882	0.799166	0.782745
377.4	0.371826	0.567689	0.696698	0.797949	0.782446
377.6	0.372093	0.567452	0.697035	0.798554	0.782918
377.8	0.372295	0.56772	0.697258	0.798571	0.783441
378	0.373191	0.568199	0.697386	0.798935	0.78398
378.2	0.373299	0.569162	0.696696	0.799908	0.783938
378.4	0.373998	0.569749	0.696157	0.801316	0.784198
378.6	0.374743	0.569671	0.696121	0.801066	0.785293
378.8	0.373975	0.569481	0.695785	0.801844	0.787226
379	0.373879	0.570182	0.695632	0.802507	0.78781
379.2	0.373396	0.569792	0.695132	0.802691	0.788132
379.4	0.372566	0.569582	0.695521	0.802209	0.789319
379.6	0.372996	0.57012	0.694903	0.802197	0.788755
379.8	0.373124	0.570116	0.693981	0.802369	0.78897
380	0.372118	0.56928	0.692899	0.802264	0.788709
380.2	0.37162	0.568242	0.692235	0.802546	0.788438
380.4	0.372252	0.568072	0.69207	0.802889	0.788193
380.6	0.371241	0.5681	0.691935	0.803034	0.787886
380.8	0.371209	0.568301	0.69168	0.803123	0.786856
381	0.371517	0.568332	0.691415	0.802601	0.786261
381.2	0.371353	0.568497	0.691543	0.802344	0.785504
381.4	0.371552	0.569113	0.691103	0.80182	0.784435
381.6	0.371472	0.569587	0.690266	0.802125	0.784851
381.8	0.371298	0.569531	0.690576	0.802216	0.784385
382	0.371442	0.570009	0.691213	0.802777	0.784511
382.2	0.371149	0.569879	0.691461	0.803206	0.78381
382.4	0.370904	0.56919	0.691954	0.803335	0.783895
382.6	0.370656	0.56801	0.692473	0.802848	0.784352
382.8	0.37021	0.567834	0.692956	0.803723	0.78448
383	0.37033	0.567683	0.693866	0.803836	0.784002
383.2	0.371173	0.567554	0.695343	0.803415	0.784661
383.4	0.371256	0.567554	0.697268	0.803446	0.784708
383.6	0.372552	0.566449	0.69679	0.803925	0.784474
383.8	0.372235	0.566494	0.69685	0.803637	0.784821
384	0.373033	0.565907	0.696801	0.803476	0.784569
384.2	0.373983	0.566202	0.696738	0.80343	0.784472
384.4	0.374808	0.567108	0.696599	0.802598	0.784224
384.6	0.374095	0.566579	0.695533	0.802229	0.783888
384.8	0.374749	0.566864	0.694694	0.801087	0.784352
385	0.374896	0.568156	0.694029	0.801205	0.785318
385.2	0.374412	0.568923	0.693601	0.801055	0.785523
385.4	0.374876	0.569637	0.692333	0.800907	0.785937
385.6	0.373846	0.569738	0.692154	0.800512	0.786314
385.8	0.373495	0.56978	0.692413	0.800835	0.786255
386	0.373386	0.570582	0.691581	0.800082	0.785877
386.2	0.372411	0.570718	0.690957	0.799676	0.785463
386.4	0.37174	0.57052	0.69111	0.799606	0.785988
386.6	0.371573	0.569833	0.690648	0.79952	0.785616
386.8	0.372029	0.569629	0.691203	0.800171	0.785261
387	0.373051	0.569602	0.691958	0.799835	0.785544
387.2	0.374001	0.569351	0.693162	0.798851	0.785572
387.4	0.374054	0.568944	0.693326	0.798977	0.786027
387.6	0.375186	0.568464	0.692937	0.798546	0.786022
387.8	0.374913	0.568707	0.693147	0.798547	0.785319
388	0.374742	0.568549	0.693675	0.79864	0.785096
388.2	0.37457	0.568037	0.694117	0.798518	0.784651
388.4	0.37443	0.56737	0.694905	0.798795	0.784656
388.6	0.374362	0.566639	0.694167	0.799568	0.784732
388.8	0.374733	0.566249	0.694061	0.800025	0.784954
389	0.373875	0.565944	0.694202	0.800693	0.784583
389.2	0.372823	0.564511	0.694819	0.800959	0.78455
389.4	0.371877	0.564514	0.693766	0.801077	0.784857
389.6	0.37085	0.564476	0.693491	0.801419	0.784496
389.8	0.370578	0.564372	0.693834	0.801557	0.784333
390	0.3696	0.564853	0.692978	0.80152	0.784546
390.2	0.368172	0.564382	0.693547	0.802046	0.785121
390.4	0.368061	0.564381	0.694253	0.802105	0.784693
390.6	0.367655	0.564806	0.693842	0.801892	0.785113
390.8	0.367654	0.564872	0.694366	0.802308	0.785179
391	0.367827	0.565432	0.693857	0.801353	0.78538
391.2	0.367818	0.565915	0.693978	0.800236	0.785964
391.4	0.368108	0.566561	0.693499	0.800834	0.787388
391.6	0.368376	0.56686	0.694395	0.800963	0.787358
391.8	0.368126	0.566529	0.694219	0.801095	0.787327
392	0.367944	0.567243	0.694628	0.801154	0.788072
392.2	0.368915	0.566984	0.69474	0.801438	0.786863
392.4	0.369848	0.566835	0.694807	0.802138	0.785988
392.6	0.37057	0.566706	0.693721	0.80218	0.785694
392.8	0.37048	0.566041	0.693537	0.801631	0.785232
393	0.370521	0.565471	0.693817	0.802037	0.784868
393.2	0.371086	0.56457	0.693191	0.802777	0.785272
393.4	0.371141	0.564951	0.691945	0.802798	0.785174
393.6	0.371552	0.564745	0.691663	0.802745	0.783675
393.8	0.371875	0.564517	0.692049	0.802296	0.784345
394	0.372189	0.564073	0.691857	0.801828	0.785117
394.2	0.372912	0.563765	0.691627	0.800593	0.784267
394.4	0.37378	0.564113	0.691106	0.800285	0.784146
394.6	0.373839	0.564722	0.69057	0.800172	0.784535
394.8	0.373353	0.565098	0.690666	0.800124	0.784704
395	0.373498	0.565808	0.690765	0.799292	0.784846
395.2	0.374811	0.565377	0.6917	0.798906	0.785841
395.4	0.375657	0.565414	0.692039	0.799484	0.786535
395.6	0.375261	0.564986	0.692313	0.799102	0.786744
395.8	0.375382	0.564948	0.692409	0.798863	0.786476
396	0.374847	0.566309	0.692388	0.798792	0.786134
396.2	0.374954	0.566256	0.692216	0.798541	0.784596
396.4	0.374173	0.566659	0.692368	0.798894	0.783718
396.6	0.373173	0.566858	0.692249	0.798433	0.783922
396.8	0.372389	0.566647	0.691879	0.799447	0.783685
397	0.372414	0.565955	0.69125	0.800367	0.783696
397.2	0.372413	0.56604	0.690272	0.800918	0.784439
397.4	0.371293	0.566216	0.690078	0.801334	0.784486
397.6	0.371115	0.566977	0.68952	0.801141	0.78455
397.8	0.370824	0.566352	0.690472	0.800486	0.785977
398	0.370485	0.565857	0.68982	0.800251	0.785305
398.2	0.370219	0.566379	0.688801	0.800154	0.78468
398.4	0.369991	0.566694	0.688801	0.80169	0.785091
398.6	0.369517	0.567273	0.689856	0.802325	0.785155
398.8	0.36949	0.568251	0.690205	0.801922	0.785923
399	0.369685	0.56773	0.690312	0.80202	0.785296
399.2	0.370856	0.566945	0.690756	0.801573	0.785911
399.4	0.370903	0.567471	0.690987	0.801421	0.78607
[truncated: 1,002 more rows]

## Sheet: Figure 3c
Figure 3c			Real-time sensorgram of TDP-43_265 at different concentration
Time (sec)	0.1875 μM	0.375 μM	0.75 μM	1.5 μM	3 μM
0	0.010014	0.013564	0.005054	0.000572	0.005035
0.2	0.009965	0.012691	0.006157	0.00177	0.005552
0.4	0.008946	0.012741	0.007648	0.003484	0.007064
0.6	0.009038	0.012435	0.008958	0.005665	0.009337
0.8	0.008363	0.012176	0.010351	0.007404	0.011209
1	0.007376	0.012185	0.01221	0.009699	0.014349
1.2	0.007261	0.012265	0.014066	0.011861	0.016646
1.4	0.006689	0.012553	0.015081	0.014049	0.019154
1.6	0.006267	0.012795	0.016135	0.015751	0.02213
1.8	0.00543	0.013087	0.017125	0.017499	0.024904
2	0.006335	0.013342	0.017919	0.018642	0.027037
2.2	0.006936	0.013938	0.018019	0.019629	0.029286
2.4	0.007049	0.014273	0.017652	0.021074	0.030693
2.6	0.008029	0.013745	0.016699	0.022118	0.03211
2.8	0.00957	0.014857	0.016822	0.023713	0.032827
3	0.009909	0.015022	0.018102	0.02468	0.033665
3.2	0.008792	0.015904	0.017786	0.025596	0.034277
3.4	0.009396	0.016876	0.018697	0.027529	0.035265
3.6	0.009636	0.017071	0.018796	0.028415	0.037366
3.8	0.010768	0.017483	0.020276	0.02985	0.038262
4	0.011562	0.01875	0.021814	0.030329	0.038527
4.2	0.012272	0.019131	0.022255	0.031038	0.03862
4.4	0.011722	0.020104	0.023963	0.032214	0.040099
4.6	0.013198	0.020021	0.025772	0.032825	0.042062
4.8	0.01255	0.02092	0.028146	0.033466	0.043567
5	0.01312	0.021539	0.029589	0.034957	0.045987
5.2	0.013312	0.021582	0.030647	0.035918	0.047521
5.4	0.012873	0.021805	0.031652	0.037546	0.049614
5.6	0.012614	0.022209	0.032949	0.038291	0.051725
5.8	0.012477	0.021695	0.033702	0.03895	0.053598
6	0.013829	0.022094	0.034936	0.040005	0.055584
6.2	0.013801	0.022189	0.035466	0.04121	0.05716
6.4	0.01375	0.022396	0.035722	0.042557	0.058868
6.6	0.01513	0.022303	0.035486	0.043983	0.060299
6.8	0.015443	0.023986	0.036652	0.044418	0.061241
7	0.014351	0.02443	0.036611	0.045275	0.062581
7.2	0.014027	0.025395	0.03714	0.04693	0.064161
7.4	0.01546	0.025865	0.037485	0.047905	0.065846
7.6	0.016163	0.026629	0.037129	0.048751	0.067023
7.8	0.017578	0.027384	0.038526	0.04967	0.067675
8	0.018579	0.027402	0.038667	0.051207	0.066999
8.2	0.018489	0.027056	0.038449	0.052732	0.06804
8.4	0.01943	0.027738	0.039245	0.053411	0.069021
8.6	0.020011	0.028555	0.040023	0.054444	0.070371
8.8	0.019436	0.02951	0.040537	0.056225	0.071416
9	0.019362	0.029236	0.04099	0.057972	0.072447
9.2	0.018448	0.029074	0.041288	0.060135	0.073252
9.4	0.018855	0.030119	0.042335	0.061549	0.073927
9.6	0.019331	0.030358	0.042856	0.062335	0.074515
9.8	0.019432	0.03026	0.043421	0.062971	0.075679
10	0.019705	0.031539	0.044794	0.064168	0.077471
10.2	0.019097	0.031325	0.044953	0.064333	0.078544
10.4	0.018325	0.031723	0.044778	0.065159	0.079725
10.6	0.018899	0.03235	0.044793	0.065213	0.08022
10.8	0.019096	0.033036	0.045995	0.065048	0.082446
11	0.018122	0.033075	0.046533	0.066137	0.084508
11.2	0.018862	0.032848	0.048251	0.067354	0.086595
11.4	0.020146	0.033369	0.048486	0.067907	0.088697
11.6	0.020816	0.034383	0.048741	0.068596	0.090098
11.8	0.022017	0.034249	0.049734	0.06911	0.09178
12	0.021902	0.033346	0.04975	0.069705	0.09213
12.2	0.022179	0.033544	0.050523	0.070001	0.094095
12.4	0.022169	0.03477	0.051261	0.070638	0.095194
12.6	0.022045	0.034655	0.052563	0.071628	0.096053
12.8	0.02272	0.034092	0.053522	0.072052	0.098237
13	0.02341	0.034148	0.054492	0.072368	0.098856
13.2	0.02415	0.035098	0.054328	0.073424	0.099653
13.4	0.025894	0.036029	0.05581	0.073745	0.100592
13.6	0.026772	0.036055	0.056812	0.074636	0.100862
13.8	0.026687	0.037257	0.057488	0.075492	0.10296
14	0.027341	0.037808	0.058361	0.076368	0.104275
14.2	0.027767	0.038017	0.057873	0.077406	0.104911
14.4	0.028098	0.038153	0.058432	0.078954	0.105773
14.6	0.028726	0.039171	0.058162	0.079136	0.106862
14.8	0.028387	0.039785	0.059839	0.080629	0.108883
15	0.027955	0.040335	0.059717	0.082368	0.109665
15.2	0.0274	0.040578	0.060226	0.083649	0.110206
15.4	0.027286	0.041841	0.060046	0.084094	0.111195
15.6	0.026651	0.041861	0.060312	0.084082	0.111493
15.8	0.026228	0.042183	0.060417	0.085738	0.111777
16	0.025526	0.041572	0.061545	0.086704	0.111639
16.2	0.026363	0.041471	0.061889	0.088448	0.112339
16.4	0.02535	0.041772	0.062697	0.088966	0.113835
16.6	0.026354	0.0428	0.062972	0.089139	0.115105
16.8	0.026468	0.043064	0.063485	0.089607	0.116919
17	0.026682	0.044351	0.064066	0.089859	0.117222
17.2	0.02706	0.045144	0.064572	0.090802	0.119166
17.4	0.028124	0.045789	0.065463	0.091619	0.120261
17.6	0.028194	0.046437	0.066469	0.092796	0.121837
17.8	0.028356	0.046735	0.066968	0.093926	0.124056
18	0.028852	0.047036	0.067169	0.095343	0.124751
18.2	0.028865	0.047978	0.067863	0.096298	0.126027
18.4	0.028068	0.04847	0.069027	0.097196	0.127269
18.6	0.027825	0.048871	0.069207	0.097684	0.128136
18.8	0.027229	0.048632	0.069313	0.098798	0.129222
19	0.027763	0.049269	0.068885	0.098491	0.129755
19.2	0.027229	0.049392	0.069032	0.098621	0.130127
19.4	0.02781	0.050325	0.069299	0.099402	0.13071
19.6	0.027955	0.05008	0.069446	0.100495	0.131727
19.8	0.029059	0.050395	0.069863	0.101962	0.132462
20	0.030033	0.04968	0.07084	0.103155	0.133643
20.2	0.031014	0.050255	0.070707	0.104229	0.134586
20.4	0.03056	0.050908	0.070992	0.104552	0.136019
20.6	0.032288	0.052093	0.070877	0.105158	0.137294
20.8	0.032723	0.051714	0.071677	0.106301	0.138673
21	0.033862	0.051768	0.072657	0.106383	0.140385
21.2	0.03368	0.051535	0.072444	0.10681	0.142955
21.4	0.033061	0.051672	0.073261	0.107125	0.14383
21.6	0.033023	0.05209	0.075137	0.108548	0.145552
21.8	0.032842	0.052077	0.07586	0.108714	0.146166
22	0.032458	0.052599	0.077134	0.109712	0.146678
22.2	0.032015	0.052926	0.078319	0.10992	0.146587
22.4	0.031451	0.05211	0.078586	0.110706	0.147508
22.6	0.030903	0.052002	0.079361	0.111591	0.147555
22.8	0.030455	0.051865	0.079816	0.111901	0.147859
23	0.031267	0.052389	0.081435	0.11109	0.148608
23.2	0.030807	0.05215	0.082381	0.112151	0.148957
23.4	0.030924	0.052403	0.083055	0.112738	0.149749
23.6	0.030754	0.051915	0.083925	0.113164	0.150556
23.8	0.031322	0.051884	0.084664	0.11416	0.150845
24	0.031769	0.051759	0.085743	0.115226	0.151296
24.2	0.031978	0.052459	0.086345	0.116213	0.151089
24.4	0.032094	0.052507	0.085636	0.117079	0.152326
24.6	0.032429	0.053615	0.085646	0.118002	0.153081
24.8	0.033151	0.054883	0.085965	0.118867	0.153877
25	0.034343	0.055304	0.086444	0.119338	0.154684
25.2	0.033992	0.056613	0.08547	0.12073	0.15645
25.4	0.034906	0.057329	0.086229	0.121251	0.157141
25.6	0.036167	0.057717	0.087062	0.122721	0.158285
25.8	0.036629	0.058259	0.087207	0.123351	0.158543
26	0.036984	0.059033	0.087266	0.124646	0.159556
26.2	0.038113	0.059515	0.086936	0.125106	0.160643
26.4	0.037932	0.059205	0.086897	0.12635	0.163156
26.6	0.038146	0.060302	0.087757	0.12755	0.163674
26.8	0.038773	0.059607	0.088091	0.127379	0.164797
27	0.039263	0.060135	0.089209	0.127653	0.165624
27.2	0.038959	0.060481	0.090245	0.12801	0.166317
27.4	0.038755	0.060593	0.090726	0.128183	0.167565
27.6	0.037788	0.060185	0.091709	0.129257	0.168643
27.8	0.037259	0.060045	0.093182	0.129878	0.169354
28	0.036971	0.060079	0.095151	0.131198	0.169509
28.2	0.036393	0.061705	0.095807	0.131966	0.169706
28.4	0.036258	0.062082	0.095961	0.132104	0.171165
28.6	0.036089	0.06315	0.096536	0.133213	0.171574
28.8	0.03665	0.064905	0.097453	0.133769	0.172073
29	0.036675	0.065295	0.09725	0.134821	0.173334
29.2	0.03598	0.065258	0.097094	0.135405	0.175536
29.4	0.036005	0.06481	0.097558	0.135123	0.176011
29.6	0.035084	0.064487	0.09798	0.136467	0.176648
29.8	0.03485	0.064893	0.098105	0.137507	0.177512
30	0.035643	0.065437	0.097845	0.137329	0.179439
30.2	0.036954	0.065141	0.097228	0.137559	0.181534
30.4	0.036603	0.065513	0.097613	0.138516	0.183204
30.6	0.037205	0.066828	0.098259	0.139602	0.182539
30.8	0.037521	0.067041	0.099627	0.139945	0.183162
31	0.037713	0.06693	0.101562	0.140752	0.183699
31.2	0.038582	0.066945	0.102	0.140329	0.184447
31.4	0.03899	0.067532	0.1027	0.141011	0.185284
31.6	0.039668	0.067813	0.103819	0.141383	0.185272
31.8	0.040417	0.068475	0.105765	0.141677	0.185371
32	0.041099	0.068953	0.106665	0.142376	0.185703
32.2	0.041312	0.070139	0.107555	0.142087	0.186626
32.4	0.041649	0.070801	0.107438	0.142528	0.187907
32.6	0.04168	0.072575	0.108124	0.143423	0.188499
32.8	0.042511	0.073041	0.107945	0.143298	0.189514
33	0.042177	0.073094	0.107743	0.143747	0.191018
33.2	0.042301	0.071871	0.108053	0.143386	0.191894
33.4	0.041009	0.072071	0.107866	0.144225	0.191636
33.6	0.040321	0.070865	0.108215	0.145854	0.192647
33.8	0.040719	0.071041	0.108398	0.145718	0.193791
34	0.040412	0.070604	0.107637	0.146127	0.195237
34.2	0.039635	0.070004	0.107412	0.148233	0.196106
34.4	0.03903	0.07006	0.108241	0.149855	0.196605
34.6	0.038704	0.070707	0.108172	0.151037	0.196548
34.8	0.038615	0.069752	0.109076	0.151433	0.19767
35	0.039328	0.06955	0.107377	0.151902	0.198308
35.2	0.039929	0.06986	0.106307	0.151893	0.198447
35.4	0.040693	0.070257	0.106198	0.152857	0.199068
35.6	0.04106	0.070763	0.106327	0.153396	0.19883
35.8	0.041387	0.07152	0.106618	0.154372	0.199633
36	0.042133	0.072475	0.107313	0.154753	0.200311
36.2	0.042407	0.073514	0.107951	0.156017	0.201027
36.4	0.04349	0.0744	0.108132	0.156779	0.202223
36.6	0.045418	0.075075	0.109004	0.156768	0.203458
36.8	0.046449	0.07524	0.109552	0.156945	0.205242
37	0.046362	0.075819	0.110368	0.157595	0.205648
37.2	0.047855	0.075564	0.111022	0.157461	0.206215
37.4	0.04792	0.076102	0.112098	0.158531	0.206854
37.6	0.048931	0.075924	0.1135	0.158813	0.208808
37.8	0.049067	0.076574	0.114574	0.158843	0.210063
38	0.048797	0.07613	0.11497	0.160572	0.211366
38.2	0.049337	0.076881	0.116611	0.162746	0.212333
38.4	0.049467	0.076728	0.116775	0.163755	0.213905
38.6	0.048769	0.076571	0.11645	0.164225	0.214943
38.8	0.048067	0.076034	0.116065	0.164638	0.216059
39	0.047986	0.076237	0.114774	0.165699	0.216698
39.2	0.047341	0.075809	0.115085	0.166235	0.216246
39.4	0.048154	0.076164	0.115088	0.167727	0.217659
39.6	0.047314	0.07668	0.115389	0.168512	0.218244
39.8	0.047552	0.076768	0.116554	0.16877	0.2191
40	0.047179	0.077117	0.117365	0.168844	0.219267
40.2	0.046627	0.077321	0.117563	0.169272	0.219684
40.4	0.047697	0.077156	0.118129	0.16927	0.219907
40.6	0.047736	0.078114	0.119301	0.168851	0.220522
40.8	0.047352	0.078488	0.121221	0.168621	0.220805
41	0.047264	0.078318	0.121886	0.169017	0.220283
41.2	0.04782	0.079229	0.123586	0.168976	0.221211
41.4	0.048498	0.080151	0.12479	0.169885	0.221999
41.6	0.049014	0.081134	0.126279	0.170469	0.223385
41.8	0.049463	0.080415	0.126977	0.171529	0.22389
42	0.049878	0.08057	0.1271	0.172796	0.225078
42.2	0.049333	0.081059	0.127696	0.174125	0.22541
42.4	0.049091	0.08113	0.127405	0.174574	0.226705
42.6	0.049107	0.080635	0.127507	0.174615	0.226918
42.8	0.049454	0.081455	0.127748	0.17565	0.227464
43	0.050394	0.081196	0.127154	0.176516	0.227797
43.2	0.051386	0.081696	0.127172	0.175904	0.228753
43.4	0.052552	0.082052	0.127244	0.177344	0.230644
43.6	0.05226	0.082714	0.126873	0.177051	0.230726
43.8	0.052126	0.082788	0.127045	0.17696	0.230981
44	0.051619	0.083939	0.127294	0.176881	0.231144
44.2	0.051268	0.084592	0.127912	0.177101	0.231217
44.4	0.051496	0.084858	0.12865	0.177191	0.231105
44.6	0.049922	0.085909	0.130017	0.177569	0.231511
44.8	0.049688	0.085937	0.130741	0.17772	0.231453
45	0.049906	0.086439	0.130671	0.179454	0.231162
45.2	0.05025	0.08752	0.130902	0.180795	0.231989
45.4	0.050711	0.087265	0.131252	0.182723	0.23283
45.6	0.050499	0.087423	0.13089	0.184039	0.233834
45.8	0.050597	0.087208	0.129945	0.184053	0.234829
46	0.049927	0.088577	0.12956	0.184911	0.236086
46.2	0.049677	0.08874	0.129661	0.184894	0.23665
46.4	0.051203	0.089008	0.130076	0.185323	0.238615
46.6	0.051355	0.088515	0.130064	0.186099	0.23886
46.8	0.052029	0.089396	0.130119	0.187603	0.240026
47	0.052228	0.089561	0.129918	0.187251	0.241186
47.2	0.052859	0.090258	0.131703	0.187605	0.242702
47.4	0.053377	0.089665	0.132176	0.18846	0.242987
47.6	0.05361	0.089813	0.132348	0.188068	0.244115
47.8	0.052587	0.089643	0.13379	0.188784	0.244654
48	0.052782	0.090088	0.134744	0.188931	0.245447
48.2	0.052487	0.08935	0.135896	0.189344	0.246969
48.4	0.053132	0.089084	0.137289	0.190159	0.24832
48.6	0.05381	0.088309	0.137298	0.19135	0.249203
48.8	0.054461	0.088095	0.137581	0.191526	0.250417
49	0.054922	0.088149	0.138227	0.192613	0.250169
49.2	0.054438	0.088412	0.138419	0.193085	0.251375
49.4	0.053726	0.087909	0.138601	0.193172	0.252017
49.6	0.05403	0.089394	0.137742	0.19256	0.25183
49.8	0.054195	0.090149	0.137911	0.192343	0.252316
50	0.054158	0.090646	0.137749	0.193214	0.253084
50.2	0.055245	0.090859	0.136692	0.193092	0.252968
50.4	0.055439	0.092359	0.136499	0.194162	0.253457
50.6	0.05502	0.092661	0.136786	0.194723	0.253098
50.8	0.0559	0.093532	0.137111	0.195801	0.253027
51	0.0558	0.093872	0.137503	0.195637	0.253351
51.2	0.056632	0.093757	0.13896	0.19606	0.254049
51.4	0.056281	0.094185	0.139418	0.19634	0.254101
51.6	0.056009	0.094558	0.139709	0.197362	0.255959
51.8	0.055547	0.094852	0.14102	0.198125	0.255969
52	0.056962	0.094786	0.142046	0.198522	0.257772
52.2	0.056988	0.09399	0.143395	0.198889	0.259761
52.4	0.057527	0.094995	0.144299	0.199817	0.260857
52.6	0.058482	0.094815	0.144454	0.200202	0.261419
52.8	0.058444	0.095244	0.145713	0.200581	0.262022
53	0.058667	0.095538	0.146817	0.201569	0.261692
53.2	0.057892	0.095474	0.14726	0.201754	0.26228
53.4	0.058378	0.095266	0.148012	0.202291	0.262435
53.6	0.059634	0.096318	0.14919	0.202823	0.262986
53.8	0.060088	0.097222	0.149296	0.203988	0.264157
54	0.060226	0.097581	0.148017	0.205091	0.264212
54.2	0.060106	0.098335	0.147243	0.206126	0.263433
54.4	0.060302	0.098275	0.147594	0.206616	0.264042
54.6	0.060344	0.098335	0.147673	0.206813	0.265079
54.8	0.060131	0.099105	0.147443	0.207606	0.265842
55	0.059633	0.100012	0.147523	0.207675	0.267589
55.2	0.059456	0.100585	0.148547	0.208762	0.268407
55.4	0.058522	0.101742	0.148457	0.209291	0.269642
55.6	0.058884	0.102066	0.147684	0.209015	0.270469
55.8	0.058247	0.103376	0.148247	0.209143	0.270732
56	0.058858	0.103726	0.149115	0.209208	0.271547
56.2	0.058992	0.10428	0.150131	0.209436	0.271868
56.4	0.05918	0.105055	0.150813	0.209956	0.271968
56.6	0.059367	0.104171	0.150451	0.210061	0.271846
56.8	0.059212	0.103569	0.151103	0.210604	0.271823
57	0.059485	0.10339	0.15196	0.211583	0.271675
57.2	0.059736	0.103029	0.152257	0.21245	0.271956
57.4	0.061357	0.102313	0.153075	0.214025	0.272305
57.6	0.061989	0.102294	0.154143	0.214925	0.2728
57.8	0.06266	0.10226	0.153519	0.216088	0.273852
58	0.062803	0.10209	0.153263	0.217443	0.273861
58.2	0.062849	0.101437	0.153508	0.217923	0.274701
58.4	0.063288	0.100933	0.1538	0.217833	0.276612
58.6	0.062359	0.102036	0.154461	0.218507	0.278655
58.8	0.062639	0.102594	0.15483	0.219353	0.279896
59	0.062909	0.103042	0.155394	0.219827	0.281039
59.2	0.06264	0.104136	0.156003	0.220721	0.281674
59.4	0.062538	0.104493	0.156212	0.220342	0.282493
59.6	0.062976	0.10507	0.156672	0.220134	0.283658
59.8	0.061987	0.105654	0.157461	0.220823	0.283805
60	0.062346	0.105612	0.158894	0.220662	0.284503
60.2	0.062174	0.106302	0.159898	0.220925	0.285764
60.4	0.060871	0.106247	0.159716	0.221085	0.286135
60.6	0.060462	0.106841	0.1598	0.221099	0.286181
60.8	0.061164	0.107585	0.160369	0.221634	0.286392
61	0.061713	0.108172	0.161075	0.222585	0.285923
61.2	0.062796	0.108256	0.161393	0.222705	0.285787
61.4	0.063254	0.107583	0.162268	0.223259	0.28572
61.6	0.063988	0.108144	0.162328	0.224227	0.286116
61.8	0.064662	0.109009	0.161775	0.224967	0.286835
62	0.064608	0.109511	0.161755	0.225508	0.287114
62.2	0.064234	0.108954	0.162199	0.226335	0.287973
62.4	0.06503	0.109543	0.162561	0.227103	0.288756
62.6	0.064843	0.109867	0.162547	0.227819	0.289858
62.8	0.064631	0.110397	0.161917	0.228198	0.290224
63	0.064237	0.111105	0.16231	0.228247	0.290501
63.2	0.064252	0.111836	0.162334	0.22881	0.290818
63.4	0.064269	0.110647	0.162448	0.228658	0.290986
63.6	0.063853	0.11061	0.162358	0.228658	0.292305
63.8	0.063126	0.110491	0.162335	0.228757	0.292252
64	0.062945	0.110582	0.163079	0.229074	0.29381
64.2	0.062956	0.1109	0.163372	0.229601	0.294826
64.4	0.062798	0.111238	0.163475	0.229649	0.295483
64.6	0.063689	0.111298	0.164911	0.228756	0.296055
64.8	0.064154	0.111889	0.165835	0.228497	0.296273
65	0.064621	0.111556	0.166842	0.228426	0.295163
65.2	0.064564	0.111627	0.167224	0.2286	0.295512
65.4	0.064581	0.111619	0.168039	0.231037	0.29622
65.6	0.065397	0.111906	0.168483	0.232894	0.296976
65.8	0.065981	0.111486	0.169201	0.233699	0.297739
66	0.066381	0.110564	0.169679	0.233918	0.298857
66.2	0.066747	0.110244	0.170058	0.235183	0.299793
66.4	0.067613	0.110058	0.169486	0.235779	0.300466
66.6	0.067614	0.109624	0.168992	0.23603	0.301713
66.8	0.067959	0.109576	0.169014	0.23645	0.30228
67	0.069527	0.109425	0.168855	0.236536	0.303046
67.2	0.069766	0.10936	0.168646	0.236524	0.303534
67.4	0.069518	0.108639	0.169167	0.237084	0.303919
67.6	0.069	0.108993	0.170005	0.237158	0.305211
67.8	0.069499	0.10944	0.171	0.237809	0.306881
68	0.069123	0.109929	0.171359	0.239359	0.308208
68.2	0.069404	0.110739	0.172884	0.240169	0.309322
68.4	0.069996	0.111744	0.17328	0.240305	0.31044
68.6	0.069582	0.112036	0.174791	0.240497	0.310923
68.8	0.068472	0.114624	0.174992	0.242125	0.31078
69	0.067882	0.11451	0.174606	0.243545	0.310438
69.2	0.067181	0.115365	0.17513	0.245207	0.311799
69.4	0.068166	0.116336	0.175396	0.247781	0.312451
69.6	0.068462	0.116886	0.17505	0.248667	0.312992
69.8	0.068242	0.117281	0.175466	0.249665	0.312617
70	0.068097	0.117551	0.174692	0.25014	0.31252
70.2	0.068726	0.117643	0.175384	0.250922	0.312959
70.4	0.06954	0.117001	0.174822	0.250296	0.313346
70.6	0.070183	0.117249	0.17551	0.249901	0.313901
70.8	0.070716	0.11726	0.175426	0.249457	0.314364
71	0.071604	0.117247	0.176049	0.249419	0.314895
71.2	0.0706	0.117381	0.17705	0.249376	0.314966
71.4	0.070662	0.116262	0.177766	0.249387	0.31616
71.6	0.070312	0.116746	0.178472	0.249106	0.317129
71.8	0.070741	0.116307	0.179852	0.249615	0.318216
72	0.070858	0.11577	0.180247	0.25036	0.318271
72.2	0.071935	0.115958	0.181532	0.250332	0.318034
72.4	0.072457	0.116237	0.181929	0.250629	0.318719
72.6	0.072174	0.116447	0.182525	0.251225	0.31929
72.8	0.072165	0.117837	0.182548	0.252264	0.318856
73	0.073199	0.116952	0.182804	0.253063	0.320056
73.2	0.074126	0.117415	0.18344	0.25353	0.32087
73.4	0.074395	0.118319	0.183569	0.254327	0.321296
73.6	0.074457	0.118349	0.183863	0.254996	0.321868
73.8	0.074446	0.119128	0.184177	0.255212	0.322545
74	0.074492	0.119208	0.183608	0.255078	0.32353
74.2	0.075436	0.119702	0.183383	0.254306	0.324336
74.4	0.074952	0.119999	0.182922	0.253163	0.324414
74.6	0.074904	0.120337	0.182976	0.252938	0.324731
74.8	0.074992	0.120703	0.182869	0.252671	0.32551
75	0.075063	0.120563	0.183166	0.253139	0.325696
75.2	0.075497	0.120581	0.182732	0.25333	0.325891
75.4	0.076144	0.120291	0.183391	0.253892	0.327394
75.6	0.076391	0.121174	0.18411	0.255081	0.328591
75.8	0.076937	0.121421	0.185335	0.256027	0.329535
76	0.07779	0.121311	0.18595	0.257873	0.329748
76.2	0.078681	0.121986	0.187074	0.258987	0.329803
76.4	0.078604	0.123441	0.187922	0.260636	0.329929
76.6	0.078183	0.123382	0.188594	0.261193	0.330287
76.8	0.078149	0.124021	0.189919	0.263137	0.330249
77	0.078287	0.124177	0.191057	0.26465	0.331287
77.2	0.077432	0.124929	0.191603	0.265693	0.331655
77.4	0.076635	0.126058	0.191653	0.266594	0.332985
77.6	0.076554	0.126736	0.191832	0.267479	0.33369
77.8	0.076002	0.127535	0.192018	0.267503	0.334806
78	0.075539	0.127307	0.192042	0.267313	0.33483
78.2	0.075534	0.127551	0.191447	0.266398	0.334785
78.4	0.074897	0.126984	0.192462	0.265453	0.334946
78.6	0.074846	0.126785	0.192813	0.265138	0.335544
78.8	0.074447	0.127174	0.193104	0.264826	0.335959
79	0.074088	0.12686	0.192153	0.264485	0.336136
79.2	0.074887	0.126693	0.192674	0.26424	0.337365
79.4	0.074482	0.126267	0.193847	0.264272	0.338716
79.6	0.07576	0.125867	0.193917	0.264243	0.339018
79.8	0.076406	0.125502	0.194893	0.264977	0.339388
80	0.076682	0.125259	0.195356	0.266409	0.338851
80.2	0.076285	0.125571	0.195503	0.265914	0.339258
80.4	0.076005	0.125822	0.195296	0.266322	0.339667
80.6	0.075523	0.125448	0.195865	0.266594	0.340794
80.8	0.075535	0.126329	0.195404	0.268393	0.340929
81	0.075125	0.126578	0.194487	0.269457	0.341875
81.2	0.074933	0.12665	0.194062	0.269295	0.342817
81.4	0.075014	0.126849	0.193518	0.269912	0.343423
81.6	0.075577	0.126428	0.19362	0.270562	0.343622
81.8	0.076113	0.126771	0.194567	0.270566	0.344381
82	0.076202	0.127214	0.194761	0.270899	0.344662
82.2	0.076195	0.128214	0.195272	0.271664	0.3452
82.4	0.076879	0.129135	0.195627	0.272255	0.345785
82.6	0.07765	0.130385	0.195614	0.273529	0.346442
82.8	0.07807	0.130929	0.195881	0.274011	0.346005
83	0.078361	0.131775	0.196078	0.274226	0.346086
83.2	0.079292	0.132247	0.197571	0.274558	0.34558
83.4	0.079405	0.13227	0.198821	0.27527	0.345229
83.6	0.080429	0.132417	0.199495	0.276102	0.345519
83.8	0.080141	0.132921	0.199974	0.277601	0.346475
84	0.080036	0.133922	0.200091	0.277413	0.346777
84.2	0.07977	0.133576	0.200967	0.276633	0.347794
84.4	0.07914	0.133104	0.20131	0.276643	0.349097
84.6	0.078093	0.133258	0.202423	0.27739	0.349827
84.8	0.077441	0.132854	0.202424	0.277779	0.350086
85	0.076609	0.132014	0.20305	0.27772	0.350681
85.2	0.076714	0.131391	0.203685	0.276142	0.350702
85.4	0.076415	0.131645	0.203544	0.27697	0.351047
85.6	0.076315	0.131494	0.203601	0.2769	0.351391
85.8	0.076342	0.132171	0.205046	0.27653	0.351017
86	0.076115	0.132946	0.205418	0.27691	0.351524
86.2	0.076607	0.133345	0.205247	0.277175	0.352294
86.4	0.078589	0.133343	0.20457	0.278151	0.352736
86.6	0.079318	0.13352	0.205508	0.279415	0.353234
86.8	0.078896	0.133683	0.205607	0.280274	0.353047
87	0.079347	0.134755	0.205033	0.28064	0.353901
87.2	0.080023	0.134961	0.205636	0.281115	0.353976
87.4	0.080403	0.134536	0.204917	0.281401	0.354523
87.6	0.081783	0.134796	0.203922	0.282704	0.355387
87.8	0.083078	0.135167	0.203274	0.28352	0.35619
88	0.084404	0.135588	0.203271	0.283545	0.357239
88.2	0.084664	0.135007	0.204062	0.284436	0.358769
88.4	0.084529	0.134949	0.20416	0.284629	0.360398
88.6	0.08516	0.136262	0.20468	0.285052	0.360991
88.8	0.085061	0.136501	0.204915	0.284852	0.361274
89	0.084719	0.137055	0.204563	0.28516	0.361889
89.2	0.085108	0.138539	0.204679	0.285518	0.362238
89.4	0.084848	0.139497	0.20556	0.286827	0.362939
89.6	0.084516	0.140111	0.206904	0.286975	0.363369
89.8	0.084239	0.140281	0.208978	0.287755	0.362913
90	0.084021	0.140922	0.209448	0.287962	0.363517
90.2	0.084375	0.140238	0.210119	0.288589	0.363654
90.4	0.084708	0.139834	0.210775	0.290057	0.363229
90.6	0.084513	0.140459	0.212031	0.290576	0.364125
90.8	0.084363	0.1414	0.212072	0.291426	0.364736
91	0.08528	0.14106	0.212454	0.291754	0.365656
91.2	0.085104	0.140083	0.213336	0.292012	0.365495
91.4	0.085177	0.13947	0.212708	0.292913	0.366011
91.6	0.086364	0.139639	0.212564	0.294904	0.367398
91.8	0.085999	0.138904	0.213467	0.2956	0.368314
92	0.085422	0.139179	0.213689	0.295546	0.36867
92.2	0.085312	0.139143	0.214563	0.295832	0.369377
92.4	0.085093	0.139281	0.214344	0.296087	0.369087
92.6	0.085656	0.140402	0.213967	0.296121	0.369283
92.8	0.085289	0.1405	0.214019	0.29692	0.369076
93	0.085739	0.141595	0.214141	0.297653	0.369346
93.2	0.086295	0.143291	0.215261	0.29824	0.368923
93.4	0.086734	0.144032	0.216359	0.297667	0.36892
93.6	0.086721	0.145065	0.216906	0.297642	0.369197
93.8	0.086828	0.145262	0.217787	0.297741	0.368286
94	0.087351	0.145445	0.218844	0.297578	0.368867
94.2	0.087097	0.145653	0.219901	0.297859	0.369105
94.4	0.086775	0.146019	0.219885	0.297905	0.369566
94.6	0.087264	0.146319	0.22039	0.29811	0.371701
94.8	0.087037	0.146178	0.220925	0.298244	0.372458
95	0.086939	0.144643	0.220661	0.298599	0.373942
95.2	0.085745	0.143959	0.220862	0.298023	0.374138
95.4	0.085253	0.143892	0.220197	0.299411	0.375892
95.6	0.084998	0.144199	0.220377	0.300161	0.377374
95.8	0.083611	0.143764	0.220078	0.300564	0.377277
96	0.083447	0.144487	0.219631	0.300914	0.377025
96.2	0.08437	0.14423	0.220262	0.302281	0.376699
96.4	0.084375	0.143797	0.219234	0.303193	0.377
96.6	0.085175	0.144432	0.219141	0.303882	0.377256
96.8	0.08515	0.14468	0.218954	0.30463	0.37766
97	0.086591	0.145693	0.219479	0.304298	0.377494
97.2	0.087235	0.14718	0.22	0.304909	0.377359
97.4	0.088302	0.147793	0.220907	0.305191	0.377897
97.6	0.088601	0.148246	0.220984	0.305681	0.378022
97.8	0.088279	0.147881	0.22187	0.30569	0.377881
98	0.087799	0.148523	0.222433	0.306023	0.378976
98.2	0.087581	0.149428	0.221729	0.306043	0.379168
98.4	0.08784	0.148907	0.221724	0.30604	0.379532
98.6	0.087528	0.148761	0.222569	0.306262	0.380337
98.8	0.087503	0.149253	0.223746	0.305767	0.3808
99	0.087461	0.149899	0.223386	0.306206	0.38156
99.2	0.087598	0.150052	0.223224	0.30668	0.381673
99.4	0.08792	0.149947	0.223053	0.307262	0.382456
99.6	0.088439	0.15007	0.223374	0.30698	0.382696
99.8	0.088595	0.149908	0.222539	0.308061	0.382844
100	0.0884	0.148825	0.223439	0.30975	0.383074
100.2	0.088552	0.14809	0.223842	0.310685	0.383066
100.4	0.088317	0.147525	0.22406	0.310961	0.384668
100.6	0.089145	0.148238	0.224709	0.311522	0.385923
100.8	0.088483	0.148202	0.225595	0.312296	0.386374
101	0.08993	0.149567	0.226799	0.31265	0.387148
101.2	0.089896	0.149496	0.227095	0.313232	0.388349
101.4	0.09034	0.149183	0.227143	0.31348	0.388828
101.6	0.089913	0.149758	0.226048	0.312534	0.389746
101.8	0.088606	0.149953	0.226426	0.312713	0.390779
102	0.088914	0.14981	0.225933	0.313273	0.391387
102.2	0.08992	0.149691	0.226018	0.313999	0.391706
102.4	0.089483	0.149774	0.226701	0.313894	0.392003
102.6	0.088471	0.149847	0.228042	0.314356	0.392799
102.8	0.089274	0.1504	0.228373	0.314287	0.393606
103	0.090204	0.150859	0.228024	0.31408	0.394251
103.2	0.09089	0.150715	0.22846	0.314127	0.394353
103.4	0.091323	0.151285	0.228938	0.31325	0.394829
103.6	0.091604	0.152562	0.229197	0.314935	0.395497
103.8	0.092422	0.154043	0.228841	0.315893	0.396194
104	0.093266	0.15386	0.230403	0.317006	0.395478
104.2	0.094181	0.155446	0.230955	0.316767	0.39491
104.4	0.094098	0.156614	0.232049	0.317371	0.395965
104.6	0.094393	0.158682	0.232259	0.31841	0.395972
104.8	0.09291	0.159433	0.232548	0.319017	0.396111
105	0.093826	0.160101	0.232049	0.319176	0.396816
105.2	0.093215	0.159804	0.231237	0.319107	0.396463
105.4	0.093523	0.160393	0.231617	0.320148	0.396753
105.6	0.092067	0.16046	0.230603	0.320115	0.396292
105.8	0.091765	0.159473	0.230917	0.321507	0.395746
106	0.09294	0.158721	0.230418	0.321783	0.395287
106.2	0.092826	0.158635	0.230567	0.322511	0.396391
106.4	0.092381	0.157987	0.230934	0.322505	0.396397
106.6	0.091963	0.156959	0.231677	0.321635	0.397436
106.8	0.092231	0.156911	0.231656	0.320019	0.398544
107	0.092245	0.157089	0.232594	0.31964	0.399231
107.2	0.092093	0.157896	0.2333	0.319766	0.39973
107.4	0.092724	0.158589	0.234128	0.32008	0.401578
107.6	0.093007	0.159815	0.234616	0.320959	0.401678
107.8	0.09423	0.159587	0.235516	0.320473	0.402353
108	0.094444	0.158815	0.236888	0.321463	0.402426
108.2	0.094457	0.158891	0.237241	0.321658	0.403968
108.4	0.094399	0.158641	0.237581	0.322631	0.405624
108.6	0.095149	0.158892	0.237864	0.323531	0.405773
108.8	0.09516	0.15872	0.238113	0.324471	0.406595
109	0.095797	0.158721	0.238932	0.32571	0.407292
109.2	0.095797	0.159711	0.239372	0.326364	0.407636
109.4	0.095663	0.159758	0.239482	0.327008	0.407331
109.6	0.095452	0.160114	0.238318	0.327485	0.406302
109.8	0.09661	0.160462	0.238382	0.328336	0.406889
110	0.097283	0.160866	0.238574	0.328179	0.407278
110.2	0.096939	0.161156	0.238548	0.329753	0.408695
110.4	0.097166	0.161589	0.238468	0.329097	0.40794
110.6	0.096947	0.162825	0.238295	0.32848	0.409137
110.8	0.096751	0.163374	0.237783	0.328789	0.409078
111	0.09711	0.163723	0.237969	0.329351	0.409323
111.2	0.097572	0.164	0.238587	0.32963	0.410389
111.4	0.097794	0.163996	0.239757	0.330058	0.411116
111.6	0.09779	0.164531	0.240269	0.330052	0.411236
111.8	0.098339	0.163617	0.240263	0.330727	0.412888
112	0.09833	0.163881	0.240084	0.331473	0.413111
112.2	0.099253	0.163362	0.240429	0.332047	0.414874
112.4	0.09899	0.163096	0.24154	0.333337	0.414993
112.6	0.09971	0.163669	0.242746	0.334474	0.415008
112.8	0.100328	0.164199	0.243948	0.334932	0.415818
113	0.10021	0.164543	0.245155	0.334979	0.415949
113.2	0.100564	0.164447	0.245249	0.335733	0.415083
113.4	0.10082	0.164955	0.245025	0.335164	0.413613
113.6	0.101757	0.165328	0.245737	0.335651	0.413454
113.8	0.102508	0.165022	0.246656	0.335962	0.414194
114	0.102857	0.165778	0.246493	0.336177	0.415092
114.2	0.10333	0.166671	0.246673	0.336831	0.415687
114.4	0.104079	0.167915	0.246808	0.33633	0.414948
114.6	0.104575	0.168407	0.246112	0.337525	0.414867
114.8	0.10406	0.168525	0.245795	0.338581	0.414816
115	0.103882	0.167976	0.246758	0.338359	0.415414
115.2	0.104157	0.16752	0.248119	0.338289	0.415892
115.4	0.103691	0.167971	0.248446	0.338156	0.41634
115.6	0.103503	0.168222	0.2479	0.337877	0.417489
115.8	0.103274	0.167535	0.247187	0.338126	0.418049
116	0.102625	0.167794	0.247464	0.338322	0.417642
116.2	0.102503	0.166914	0.24819	0.338703	0.418713
116.4	0.101597	0.165799	0.248774	0.339103	0.419024
116.6	0.102075	0.16473	0.249027	0.338867	0.419561
116.8	0.101385	0.163723	0.250365	0.338748	0.419717
117	0.10048	0.163069	0.250611	0.339245	0.419386
117.2	0.100176	0.16272	0.251128	0.340324	0.420202
117.4	0.099941	0.163222	0.251639	0.339736	0.420829
117.6	0.100773	0.162717	0.251921	0.3402	0.422158
117.8	0.101071	0.163516	0.252135	0.340433	0.423327
118	0.101122	0.165168	0.251908	0.340563	0.423999
118.2	0.101789	0.166208	0.252392	0.341164	0.423271
118.4	0.101451	0.16788	0.251943	0.341882	0.422456
118.6	0.101473	0.16827	0.251804	0.342744	0.422283
118.8	0.101019	0.169372	0.252146	0.342996	0.423055
119	0.101474	0.169533	0.252565	0.34199	0.422456
119.2	0.102423	0.170067	0.252481	0.34239	0.422624
119.4	0.103408	0.170507	0.252751	0.342988	0.422992
119.6	0.103806	0.171256	0.252352	0.343062	0.423028
119.8	0.104229	0.170744	0.252672	0.343369	0.422319
120	0.103981	0.170603	0.252628	0.344911	0.423056
120.2	0.103658	0.170047	0.252475	0.34559	0.424036
120.4	0.103258	0.169361	0.252535	0.346246	0.425362
120.6	0.1027	0.169434	0.253294	0.346821	0.425903
120.8	0.100829	0.170225	0.253803	0.347715	0.426761
121	0.100193	0.170906	0.253489	0.348478	0.427895
121.2	0.100135	0.171576	0.253895	0.348805	0.429806
121.4	0.100095	0.171363	0.2541	0.349389	0.430842
121.6	0.10055	0.171375	0.254219	0.350043	0.431936
121.8	0.10031	0.172602	0.255306	0.350108	0.432059
122	0.101022	0.1735	0.255082	0.349964	0.432046
122.2	0.101708	0.173805	0.255085	0.350991	0.431748
122.4	0.102154	0.173548	0.255838	0.350523	0.431893
122.6	0.103205	0.174337	0.256598	0.350545	0.432261
122.8	0.103192	0.174656	0.256937	0.350568	0.432544
123	0.104113	0.174706	0.257082	0.350293	0.431546
123.2	0.104698	0.174928	0.257962	0.351177	0.431808
123.4	0.106257	0.174712	0.25868	0.350678	0.431686
123.6	0.1065	0.174156	0.25787	0.350387	0.431687
123.8	0.107396	0.173208	0.258824	0.350801	0.431932
124	0.10726	0.172264	0.25898	0.351896	0.433775
124.2	0.107411	0.172853	0.259582	0.351876	0.433643
124.4	0.107995	0.172927	0.260438	0.352155	0.434232
124.6	0.10698	0.173077	0.260607	0.352362	0.434223
124.8	0.105174	0.172946	0.260731	0.35239	0.434896
125	0.105468	0.172472	0.261258	0.352759	0.435229
125.2	0.105905	0.171936	0.261461	0.352664	0.436071
125.4	0.105429	0.171264	0.261605	0.353302	0.436641
125.6	0.105034	0.171261	0.261622	0.353784	0.437638
125.8	0.105437	0.171892	0.261774	0.354071	0.437563
126	0.106202	0.171885	0.26181	0.354568	0.437138
126.2	0.106179	0.172042	0.262836	0.355702	0.437289
126.4	0.105898	0.172483	0.263732	0.35582	0.438659
126.6	0.105996	0.174418	0.264135	0.356496	0.439714
126.8	0.10498	0.175242	0.26421	0.356813	0.440581
127	0.10482	0.176073	0.263395	0.357706	0.440719
127.2	0.105353	0.1769	0.262525	0.358066	0.44176
127.4	0.106868	0.177365	0.262475	0.357687	0.44285
127.6	0.107356	0.178104	0.263104	0.358131	0.442965
127.8	0.108382	0.178839	0.264333	0.359183	0.443796
128	0.108855	0.178485	0.264467	0.359353	0.444733
128.2	0.109397	0.179643	0.264448	0.359633	0.444722
128.4	0.109311	0.18021	0.265352	0.35989	0.445182
128.6	0.108283	0.18016	0.265794	0.360157	0.445497
128.8	0.108261	0.179846	0.266292	0.360084	0.445713
129	0.10938	0.178913	0.266035	0.36019	0.44561
129.2	0.109999	0.178396	0.265891	0.360376	0.44564
129.4	0.110044	0.177985	0.266798	0.361129	0.445129
129.6	0.110482	0.177253	0.268215	0.362281	0.445296
129.8	0.111145	0.177228	0.268887	0.36272	0.444346
130	0.111469	0.176848	0.270013	0.363496	0.444039
130.2	0.111702	0.177325	0.270843	0.364126	0.445218
130.4	0.111774	0.177243	0.270828	0.365209	0.446488
130.6	0.111741	0.177254	0.270763	0.366153	0.445633
130.8	0.111126	0.177531	0.270284	0.36759	0.446068
131	0.111511	0.178498	0.2696	0.368507	0.445383
131.2	0.11292	0.178906	0.269283	0.368825	0.446237
131.4	0.113187	0.180008	0.270563	0.369541	0.446276
131.6	0.112678	0.180607	0.27094	0.369993	0.446459
131.8	0.113327	0.181489	0.270911	0.370599	0.447377
132	0.113358	0.18197	0.271071	0.370222	0.44822
132.2	0.112511	0.183259	0.27173	0.370398	0.449527
132.4	0.112312	0.183987	0.272715	0.370749	0.449958
132.6	0.112006	0.183848	0.273535	0.370814	0.450105
132.8	0.112076	0.183631	0.273419	0.371376	0.450948
133	0.111678	0.182881	0.273196	0.371297	0.450811
133.2	0.111558	0.183361	0.274623	0.371464	0.45095
133.4	0.111596	0.183694	0.276213	0.371815	0.450734
133.6	0.11121	0.183962	0.277057	0.371888	0.451774
133.8	0.11084	0.18459	0.277723	0.371863	0.452175
134	0.111675	0.184611	0.278746	0.372116	0.453305
134.2	0.112116	0.184951	0.279352	0.371569	0.454015
134.4	0.111852	0.184272	0.279829	0.372038	0.454002
134.6	0.111752	0.183867	0.279329	0.371473	0.453625
134.8	0.111996	0.184242	0.278188	0.371583	0.454341
135	0.113085	0.184092	0.277185	0.370893	0.45477
135.2	0.114343	0.184456	0.277289	0.370385	0.455296
135.4	0.114014	0.18468	0.277273	0.369573	0.454839
135.6	0.11392	0.185633	0.276845	0.368738	0.454629
135.8	0.114934	0.186511	0.276707	0.368546	0.454266
136	0.115301	0.185837	0.276532	0.368416	0.454973
136.2	0.115249	0.186435	0.27597	0.368803	0.455366
136.4	0.115336	0.186414	0.276088	0.37023	0.455503
136.6	0.11446	0.186689	0.276497	0.371265	0.456546
136.8	0.114183	0.186878	0.27586	0.372313	0.457249
137	0.11359	0.186195	0.275492	0.372553	0.457009
137.2	0.112582	0.186504	0.275477	0.373717	0.457973
137.4	0.112442	0.186925	0.275962	0.37492	0.458693
137.6	0.11215	0.187278	0.276856	0.375628	0.460284
137.8	0.112379	0.187588	0.277653	0.376088	0.460815
138	0.112419	0.187446	0.277858	0.376756	0.462168
138.2	0.112173	0.187536	0.277231	0.377354	0.463514
138.4	0.112149	0.187757	0.277129	0.37797	0.46378
138.6	0.112505	0.186475	0.276148	0.377398	0.464091
138.8	0.113167	0.186575	0.276129	0.37747	0.46488
139	0.113828	0.186454	0.27666	0.377083	0.465443
139.2	0.113371	0.188353	0.276652	0.376373	0.464424
139.4	0.113482	0.188881	0.276944	0.376489	0.464107
139.6	0.113458	0.1908	0.27765	0.376785	0.464373
139.8	0.11321	0.190549	0.27818	0.376841	0.464358
140	0.11388	0.191232	0.278273	0.377742	0.464537
140.2	0.113859	0.192625	0.278584	0.378908	0.46478
140.4	0.113642	0.193173	0.279585	0.379909	0.465399
140.6	0.113696	0.193922	0.280122	0.379897	0.465907
140.8	0.113982	0.193851	0.280383	0.381043	0.464773
141	0.114278	0.193282	0.280701	0.381852	0.465274
141.2	0.114613	0.19338	0.281202	0.382293	0.466009
141.4	0.115914	0.194215	0.282838	0.382694	0.466597
141.6	0.116218	0.195032	0.283408	0.383137	0.466157
141.8	0.116608	0.19524	0.283161	0.382716	0.466132
142	0.11693	0.195094	0.283203	0.383275	0.46662
142.2	0.117984	0.194431	0.282823	0.384295	0.467622
142.4	0.118099	0.193485	0.28401	0.385082	0.467357
142.6	0.118524	0.191811	0.284571	0.385576	0.468235
142.8	0.118648	0.192254	0.284869	0.38615	0.468129
143	0.118644	0.192285	0.284674	0.387165	0.467692
143.2	0.119094	0.192824	0.285255	0.387196	0.467864
143.4	0.119937	0.192425	0.286063	0.387342	0.4689
143.6	0.118731	0.193306	0.286108	0.387591	0.469753
143.8	0.118855	0.193378	0.285623	0.388093	0.470148
144	0.119767	0.194039	0.28532	0.388908	0.471137
144.2	0.119669	0.194165	0.285087	0.389016	0.471757
144.4	0.119514	0.194487	0.285257	0.38926	0.471859
144.6	0.119804	0.194207	0.285347	0.389117	0.471883
144.8	0.120042	0.194947	0.286041	0.389128	0.471608
145	0.12023	0.194651	0.286949	0.389006	0.472657
145.2	0.119808	0.19516	0.28763	0.389541	0.473214
145.4	0.119915	0.196567	0.288204	0.389408	0.473989
145.6	0.11956	0.196775	0.28891	0.38907	0.474361
145.8	0.11994	0.196623	0.289223	0.388518	0.475231
146	0.119386	0.196407	0.289388	0.388409	0.475577
146.2	0.119496	0.195843	0.290202	0.388652	0.476642
146.4	0.118733	0.195986	0.290777	0.388322	0.476656
146.6	0.119332	0.195922	0.290843	0.388302	0.477378
146.8	0.119464	0.196246	0.29156	0.388053	0.477158
147	0.119238	0.1965	0.292363	0.388252	0.477839
147.2	0.119457	0.196256	0.293799	0.387534	0.478388
147.4	0.119773	0.196102	0.293903	0.387506	0.479078
147.6	0.119015	0.197433	0.294357	0.388299	0.478739
147.8	0.119836	0.196949	0.294086	0.389267	0.478846
148	0.120367	0.196004	0.293704	0.390004	0.478225
148.2	0.120507	0.196551	0.293875	0.390652	0.477787
148.4	0.120209	0.196683	0.29387	0.391591	0.477819
148.6	0.120947	0.1969	0.294397	0.391566	0.477941
148.8	0.120809	0.197459	0.294696	0.392146	0.478292
149	0.120673	0.197056	0.293963	0.393918	0.478939
149.2	0.120527	0.197377	0.293233	0.395174	0.480175
149.4	0.120885	0.197177	0.292567	0.395306	0.480804
149.6	0.120894	0.197449	0.292955	0.395653	0.481456
149.8	0.121461	0.198246	0.292255	0.395616	0.482018
150	0.121139	0.198059	0.291589	0.394659	0.483268
150.2	0.121236	0.198178	0.292273	0.394281	0.484074
150.4	0.120948	0.198699	0.291871	0.394357	0.48441
150.6	0.120973	0.199354	0.293162	0.395771	0.484787
150.8	0.120891	0.200496	0.294284	0.396429	0.484528
151	0.120357	0.202311	0.294859	0.396954	0.485066
151.2	0.120025	0.201828	0.296184	0.397013	0.485172
151.4	0.120294	0.202224	0.296056	0.397472	0.485475
151.6	0.119696	0.202683	0.296652	0.398255	0.48488
151.8	0.120337	0.202372	0.296975	0.399471	0.484857
152	0.1202	0.201946	0.297898	0.400824	0.484082
152.2	0.120225	0.202195	0.299006	0.401223	0.484899
152.4	0.120089	0.201688	0.298849	0.4018	0.485082
152.6	0.120236	0.201554	0.299646	0.4016	0.484887
152.8	0.119112	0.201866	0.298294	0.401969	0.484676
153	0.119283	0.201638	0.297934	0.402195	0.484718
153.2	0.119131	0.20131	0.29737	0.402196	0.484985
153.4	0.119902	0.200744	0.297848	0.402032	0.48476
153.6	0.121232	0.201343	0.297702	0.402086	0.485687
153.8	0.121648	0.201308	0.296932	0.402052	0.486561
154	0.121936	0.200938	0.297673	0.401897	0.487296
154.2	0.122683	0.200752	0.298911	0.402673	0.487556
154.4	0.123282	0.20249	0.298975	0.403256	0.48823
154.6	0.123788	0.203068	0.29891	0.403556	0.488638
154.8	0.124674	0.203976	0.299067	0.403231	0.488984
155	0.124348	0.204585	0.299559	0.403047	0.490771
155.2	0.124235	0.203765	0.300355	0.402675	0.491816
155.4	0.125431	0.204381	0.300646	0.40236	0.492783
155.6	0.125493	0.203861	0.301853	0.402139	0.492788
155.8	0.12491	0.203789	0.30255	0.402718	0.493096
156	0.125289	0.203277	0.30351	0.402654	0.493529
156.2	0.12492	0.203209	0.304459	0.402283	0.493782
156.4	0.124104	0.20373	0.304343	0.40183	0.49374
156.6	0.123674	0.203827	0.304265	0.401901	0.493731
156.8	0.123303	0.204486	0.303628	0.402312	0.493695
157	0.123942	0.203232	0.304987	0.401926	0.493881
157.2	0.124995	0.203065	0.304423	0.402199	0.493334
157.4	0.12538	0.202763	0.304444	0.402417	0.49363
157.6	0.125218	0.203294	0.303626	0.403623	0.494314
157.8	0.125298	0.203346	0.303909	0.404854	0.494438
158	0.125832	0.2033	0.304329	0.405823	0.494233
158.2	0.125895	0.20351	0.303834	0.405939	0.494879
158.4	0.125989	0.204552	0.302828	0.405478	0.494559
158.6	0.126056	0.204388	0.301975	0.405373	0.494588
158.8	0.12621	0.205765	0.302465	0.405985	0.495051
159	0.12604	0.206499	0.301851	0.406263	0.496878
159.2	0.126789	0.206534	0.301503	0.406211	0.497046
159.4	0.127246	0.206532	0.301627	0.406275	0.498176
159.6	0.126691	0.206795	0.302123	0.406949	0.498582
159.8	0.126403	0.208401	0.30281	0.407488	0.499284
160	0.12721	0.208677	0.304291	0.407544	0.499576
160.2	0.126821	0.208755	0.304099	0.408605	0.499542
160.4	0.12733	0.20963	0.304353	0.409334	0.49959
160.6	0.127648	0.21024	0.305362	0.410591	0.499522
160.8	0.12777	0.209881	0.306313	0.411068	0.499169
161	0.128397	0.209503	0.307874	0.411228	0.498874
161.2	0.128619	0.209373	0.307861	0.412543	0.497785
161.4	0.127715	0.209138	0.308364	0.412984	0.498216
161.6	0.128349	0.209415	0.308806	0.414626	0.497817
161.8	0.128897	0.209426	0.308994	0.415507	0.496541
162	0.129092	0.209558	0.308584	0.415487	0.49756
162.2	0.129278	0.21001	0.30878	0.41511	0.49858
162.4	0.129431	0.209925	0.308236	0.414659	0.498571
162.6	0.129944	0.210296	0.307603	0.415012	0.500215
162.8	0.130397	0.210052	0.307518	0.414492	0.501591
163	0.130952	0.209637	0.307435	0.414145	0.502605
163.2	0.13002	0.208335	0.30795	0.41367	0.50284
163.4	0.129331	0.20751	0.309162	0.41363	0.5044
163.6	0.12987	0.207907	0.309722	0.413375	0.505134
163.8	0.129594	0.208325	0.309634	0.412846	0.505524
164	0.129696	0.207153	0.310172	0.412931	0.506057
164.2	0.129912	0.206956	0.309981	0.413698	0.505906
164.4	0.129482	0.207062	0.311877	0.4136	0.505944
164.6	0.129081	0.207416	0.312716	0.413805	0.506725
164.8	0.128616	0.206918	0.312726	0.413963	0.50686
165	0.128522	0.206995	0.312999	0.414853	0.506838
165.2	0.128045	0.207889	0.313705	0.415996	0.506632
165.4	0.128217	0.209092	0.31454	0.416529	0.506777
165.6	0.129778	0.210621	0.31399	0.41752	0.506679
165.8	0.130359	0.211942	0.313609	0.417674	0.507149
166	0.131297	0.213614	0.313727	0.418038	0.508823
166.2	0.131033	0.214071	0.314198	0.418234	0.50841
166.4	0.131454	0.213972	0.314044	0.418794	0.50901
166.6	0.132102	0.21365	0.314573	0.419833	0.510155
166.8	0.131693	0.21354	0.315066	0.419447	0.511212
167	0.13104	0.213549	0.315771	0.419375	0.510903
167.2	0.129514	0.213281	0.316176	0.41959	0.510782
167.4	0.12922	0.212839	0.31563	0.419957	0.511947
167.6	0.129308	0.212879	0.315308	0.420119	0.511843
167.8	0.128258	0.212037	0.315402	0.420424	0.512283
168	0.128214	0.210807	0.316537	0.420866	0.512296
168.2	0.128245	0.210559	0.316894	0.421883	0.512692
168.4	0.128246	0.209984	0.317507	0.420593	0.513522
168.6	0.128823	0.210029	0.317193	0.420824	0.513405
168.8	0.129251	0.209499	0.316949	0.421403	0.512571
169	0.129895	0.210328	0.317316	0.422486	0.512059
169.2	0.130493	0.211855	0.317988	0.423036	0.511714
169.4	0.131677	0.212675	0.318152	0.422564	0.512307
169.6	0.133696	0.214835	0.317564	0.42264	0.512514
169.8	0.133948	0.21649	0.317854	0.423159	0.512893
170	0.13383	0.217974	0.318093	0.424454	0.512607
170.2	0.133565	0.218364	0.318797	0.424728	0.51291
170.4	0.134674	0.218994	0.318235	0.425892	0.513407
170.6	0.134485	0.219968	0.318394	0.42597	0.513454
170.8	0.134621	0.22065	0.318886	0.425995	0.513567
171	0.134447	0.220952	0.318972	0.425896	0.512619
171.2	0.134397	0.221652	0.31834	0.426298	0.513057
171.4	0.134239	0.221325	0.317026	0.425791	0.514053
171.6	0.135197	0.22092	0.31728	0.425971	0.514124
171.8	0.135511	0.220576	0.316905	0.425753	0.515229
172	0.136124	0.219841	0.317027	0.425896	0.5152
172.2	0.137061	0.219264	0.317079	0.425906	0.515809
172.4	0.137521	0.217465	0.317444	0.424445	0.515778
172.6	0.137749	0.216174	0.318167	0.425192	0.515888
172.8	0.137973	0.215653	0.319268	0.426085	0.51621
173	0.138257	0.21537	0.321006	0.42697	0.517463
173.2	0.138102	0.21604	0.321493	0.427199	0.51846
173.4	0.138481	0.216424	0.322697	0.427937	0.519349
173.6	0.13807	0.218394	0.323627	0.428797	0.519031
173.8	0.136062	0.218619	0.324005	0.429284	0.519658
174	0.134495	0.219727	0.324353	0.42977	0.519851
174.2	0.134357	0.220722	0.325411	0.429331	0.520371
174.4	0.134556	0.221494	0.325064	0.429975	0.519446
174.6	0.133477	0.222443	0.32598	0.430065	0.519575
174.8	0.133871	0.222285	0.327151	0.430951	0.520313
175	0.134325	0.222934	0.327058	0.430744	0.520608
175.2	0.13425	0.224105	0.326881	0.430432	0.521498
175.4	0.13409	0.223424	0.326328	0.429823	0.52177
175.6	0.134273	0.223252	0.326103	0.42976	0.521721
175.8	0.134933	0.222471	0.325466	0.429313	0.522127
176	0.135447	0.221532	0.325442	0.428445	0.521544
176.2	0.135806	0.220738	0.325583	0.42856	0.521544
176.4	0.135446	0.219279	0.325479	0.428562	0.521627
176.6	0.136395	0.218405	0.326129	0.428942	0.521653
176.8	0.136832	0.218392	0.326991	0.430355	0.522087
177	0.137217	0.217964	0.327379	0.430853	0.523266
177.2	0.136532	0.218793	0.326517	0.431572	0.523561
177.4	0.136614	0.218642	0.32691	0.433218	0.523929
177.6	0.135635	0.219616	0.326991	0.432777	0.525073
177.8	0.134288	0.220147	0.32676	0.433095	0.526532
178	0.134285	0.220956	0.326519	0.433497	0.527071
178.2	0.134566	0.222347	0.326601	0.433893	0.52738
178.4	0.134292	0.223012	0.326338	0.434962	0.52767
178.6	0.133644	0.224225	0.32705	0.436376	0.529102
178.8	0.135197	0.225519	0.327233	0.437777	0.529879
179	0.136492	0.225966	0.327327	0.438585	0.529705
179.2	0.136134	0.226543	0.327126	0.439445	0.529065
179.4	0.137091	0.225775	0.326916	0.440038	0.528719
179.6	0.138493	0.226427	0.326626	0.440935	0.528666
179.8	0.139859	0.226653	0.326446	0.441111	0.528645
180	0.139714	0.227702	0.326297	0.440789	0.527809
180.2	0.140886	0.228567	0.326489	0.442438	0.527575
180.4	0.141454	0.228151	0.326881	0.442697	0.528023
180.6	0.142173	0.227735	0.327137	0.442599	0.528822
180.8	0.140945	0.22807	0.327405	0.442804	0.52898
181	0.140304	0.227749	0.327972	0.442982	0.529723
181.2	0.139134	0.227204	0.328316	0.443177	0.529733
181.4	0.13902	0.227255	0.329013	0.443058	0.530264
181.6	0.138572	0.226682	0.330102	0.442237	0.5303
181.8	0.137715	0.226054	0.330812	0.442382	0.529733
182	0.137762	0.226001	0.331704	0.442128	0.528774
182.2	0.136895	0.226449	0.332201	0.441688	0.529072
182.4	0.136308	0.22641	0.332901	0.442188	0.529467
182.6	0.137049	0.226826	0.333647	0.442915	0.530036
182.8	0.138834	0.227257	0.334461	0.443602	0.530559
183	0.138464	0.225834	0.335013	0.444322	0.530862
183.2	0.137725	0.226089	0.335172	0.444432	0.531709
183.4	0.138909	0.226625	0.335384	0.444823	0.533273
183.6	0.139103	0.227424	0.335133	0.445241	0.533921
183.8	0.139207	0.227569	0.335284	0.445441	0.534805
184	0.139305	0.22841	0.335145	0.445593	0.53594
184.2	0.139686	0.228891	0.334525	0.446853	0.537458
184.4	0.139863	0.228596	0.333933	0.445944	0.538227
184.6	0.139687	0.228951	0.333762	0.445517	0.537934
184.8	0.138789	0.229388	0.333542	0.445293	0.536793
185	0.139622	0.228886	0.333841	0.445074	0.537718
185.2	0.140083	0.228218	0.333555	0.44492	0.537961
185.4	0.140579	0.228861	0.334137	0.444774	0.537478
185.6	0.141699	0.228608	0.335029	0.445279	0.537397
185.8	0.142162	0.229262	0.334895	0.444882	0.536853
186	0.142197	0.228774	0.335089	0.44421	0.53678
186.2	0.141924	0.228197	0.334994	0.444168	0.537032
186.4	0.142055	0.22796	0.335555	0.445293	0.536795
186.6	0.142869	0.227924	0.336024	0.446548	0.53674
186.8	0.143124	0.228249	0.336131	0.447334	0.536659
187	0.142414	0.228511	0.336426	0.447038	0.53764
187.2	0.142214	0.229982	0.336948	0.447691	0.539116
187.4	0.142236	0.23042	0.337914	0.449025	0.539283
187.6	0.141207	0.230464	0.338531	0.450029	0.540041
187.8	0.140971	0.230181	0.339354	0.450671	0.541193
188	0.14088	0.231288	0.338893	0.450901	0.541382
188.2	0.140565	0.232368	0.338165	0.451553	0.541356
188.4	0.141443	0.232306	0.337733	0.451408	0.540486
188.6	0.14132	0.233152	0.338336	0.451287	0.540381
188.8	0.141671	0.233448	0.338384	0.451135	0.540798
189	0.142618	0.234026	0.338898	0.451079	0.541687
189.2	0.141722	0.234342	0.339144	0.450815	0.542393
189.4	0.14169	0.23576	0.339139	0.450385	0.542746
189.6	0.142299	0.235688	0.338783	0.450352	0.542809
189.8	0.141499	0.235839	0.338654	0.449988	0.542297
190	0.14174	0.235148	0.33861	0.449571	0.542235
190.2	0.14155	0.235206	0.338478	0.450621	0.542376
190.4	0.141642	0.235598	0.339133	0.451794	0.543174
190.6	0.142559	0.236435	0.338831	0.452815	0.543199
190.8	0.142646	0.237189	0.338635	0.452778	0.543263
191	0.142254	0.237768	0.339187	0.453465	0.543889
191.2	0.14168	0.237424	0.339584	0.455066	0.544027
191.4	0.141276	0.236962	0.340128	0.455661	0.543471
191.6	0.142131	0.236608	0.339463	0.456025	0.543949
191.8	0.143804	0.236317	0.339577	0.455988	0.543518
192	0.144029	0.237304	0.340197	0.456407	0.543231
192.2	0.144014	0.237517	0.340758	0.457043	0.543341
192.4	0.145	0.23716	0.341145	0.457307	0.543404
192.6	0.145573	0.23804	0.342525	0.45686	0.543085
192.8	0.145835	0.236919	0.343521	0.457335	0.542788
193	0.145972	0.23728	0.344595	0.45749	0.543177
193.2	0.145538	0.236655	0.345429	0.457655	0.54364
193.4	0.144789	0.237316	0.346112	0.45826	0.543795
193.6	0.144841	0.236113	0.346808	0.458048	0.544042
193.8	0.144925	0.236336	0.34733	0.457673	0.54482
194	0.144825	0.236682	0.347613	0.457429	0.546218
194.2	0.144354	0.236142	0.347805	0.457899	0.547022
194.4	0.144757	0.23611	0.348082	0.458194	0.548214
194.6	0.144592	0.236848	0.347816	0.457248	0.54889
194.8	0.144149	0.236727	0.347549	0.457784	0.54883
195	0.143583	0.236616	0.347728	0.45888	0.548768
195.2	0.142964	0.236583	0.347846	0.459033	0.549186
195.4	0.142727	0.236894	0.347803	0.459246	0.549011
195.6	0.143945	0.236536	0.347676	0.459288	0.549695
195.8	0.144013	0.237947	0.348996	0.459444	0.550362
196	0.143958	0.238971	0.349217	0.460056	0.550623
196.2	0.144727	0.23916	0.348364	0.460803	0.550804
196.4	0.146074	0.239572	0.34833	0.461526	0.551339
196.6	0.146766	0.239952	0.348825	0.461739	0.55121
196.8	0.147156	0.239153	0.348758	0.462725	0.552114
197	0.148099	0.239946	0.349339	0.463361	0.553778
197.2	0.148519	0.239104	0.348721	0.464494	0.554499
197.4	0.147811	0.239318	0.348321	0.465181	0.555607
197.6	0.148515	0.238572	0.347863	0.464869	0.555925
197.8	0.147573	0.239207	0.348232	0.464923	0.555663
198	0.146808	0.239453	0.349145	0.464259	0.556385
198.2	0.147309	0.239839	0.349287	0.463728	0.55623
198.4	0.147283	0.240355	0.350252	0.463765	0.556649
198.6	0.146549	0.241541	0.351058	0.463682	0.557132
198.8	0.146497	0.241386	0.351797	0.465149	0.556442
199	0.144881	0.24171	0.353176	0.465327	0.556723
199.2	0.144625	0.241373	0.353224	0.465522	0.555832
199.4	0.144604	0.241074	0.35359	0.466373	0.555522
199.6	0.14444	0.241174	0.354027	0.46635	0.554981
199.8	0.144413	0.242584	0.354321	0.466521	0.555016
200	0.145341	0.242577	0.35454	0.466944	0.554298
200.2	0.146165	0.243091	0.354355	0.467199	0.554653
200.4	0.146792	0.243344	0.354446	0.467425	0.555872
200.6	0.146932	0.243043	0.353933	0.467673	0.556545
200.8	0.14764	0.242792	0.353882	0.467985	0.558176
201	0.149125	0.242716	0.353952	0.468714	0.559159
201.2	0.14953	0.242487	0.353421	0.469374	0.559674
201.4	0.148844	0.242301	0.353021	0.469629	0.560523
201.6	0.148839	0.241176	0.353165	0.469644	0.5607
201.8	0.149132	0.241531	0.353334	0.470051	0.561003
202	0.150673	0.242011	0.353521	0.469188	0.561233
202.2	0.15144	0.24281	0.353883	0.469284	0.562082
202.4	0.151923	0.24306	0.355171	0.469126	0.561369
202.6	0.152226	0.244047	0.355395	0.468751	0.56126
202.8	0.153205	0.24439	0.356077	0.468325	0.561047
203	0.152438	0.244411	0.356785	0.469284	0.560895
203.2	0.152655	0.244344	0.355923	0.469728	0.560525
203.4	0.151472	0.245173	0.356739	0.469596	0.560459
203.6	0.15068	0.245451	0.357791	0.468291	0.55987
203.8	0.15154	0.247221	0.358141	0.468632	0.561087
204	0.151769	0.248104	0.358847	0.469379	0.560551
204.2	0.151876	0.248797	0.358648	0.469673	0.561265
204.4	0.152117	0.249257	0.358549	0.469928	0.561672
204.6	0.152135	0.248811	0.35785	0.470138	0.562214
204.8	0.152185	0.249014	0.358516	0.47126	0.562698
205	0.152515	0.248404	0.358032	0.472346	0.562622
205.2	0.151591	0.248174	0.358073	0.47273	0.563066
205.4	0.151086	0.247609	0.357589	0.473569	0.563658
205.6	0.15165	0.247153	0.358727	0.474518	0.564208
205.8	0.151768	0.248297	0.358691	0.474992	0.563462
206	0.151741	0.248455	0.35853	0.474563	0.563286
206.2	0.150939	0.248739	0.35992	0.474318	0.562707
206.4	0.151062	0.248609	0.361375	0.47442	0.560773
206.6	0.150949	0.249223	0.361073	0.474596	0.560911
206.8	0.150078	0.249289	0.361197	0.475084	0.561735
207	0.148713	0.249818	0.361342	0.475516	0.562455
207.2	0.148136	0.249846	0.361005	0.474419	0.563242
207.4	0.147763	0.250302	0.362922	0.474634	0.563022
207.6	0.148738	0.25052	0.363045	0.474374	0.564187
207.8	0.149697	0.251797	0.362949	0.475227	0.565663
208	0.149755	0.251793	0.363147	0.475592	0.565479
208.2	0.150395	0.251757	0.363239	0.476438	0.566403
208.4	0.150981	0.252153	0.363351	0.477534	0.567587
208.6	0.150636	0.251441	0.362721	0.477856	0.568737
208.8	0.150818	0.251242	0.362836	0.47937	0.569094
209	0.151849	0.250939	0.362508	0.47983	0.570158
209.2	0.152103	0.251443	0.363124	0.479931	0.570742
209.4	0.152891	0.251296	0.363647	0.480527	0.570911
209.6	0.153228	0.25162	0.364684	0.480957	0.57142
209.8	0.153162	0.251588	0.364125	0.48077	0.570038
210	0.153571	0.251633	0.364843	0.481032	0.569979
210.2	0.153904	0.25197	0.367007	0.480956	0.569305
210.4	0.154078	0.251579	0.367819	0.481699	0.569054
210.6	0.153556	0.252021	0.36771	0.48116	0.569945
210.8	0.153194	0.252172	0.367779	0.480686	0.570429
211	0.152977	0.25218	0.367772	0.480231	0.570641
211.2	0.153055	0.251766	0.368345	0.479578	0.570639
211.4	0.1532	0.25188	0.368714	0.479961	0.570218
211.6	0.153503	0.252029	0.368329	0.479918	0.57095
211.8	0.15346	0.252497	0.368676	0.479814	0.571598
212	0.152889	0.25257	0.368433	0.479775	0.571208
212.2	0.152364	0.253769	0.368814	0.480864	0.571708
212.4	0.152042	0.25385	0.368506	0.480992	0.573057
212.6	0.151069	0.253616	0.366707	0.481075	0.573152
212.8	0.150815	0.253895	0.365953	0.48165	0.573334
213	0.15112	0.253986	0.365092	0.482244	0.573411
213.2	0.15092	0.254532	0.36478	0.482455	0.572798
213.4	0.151389	0.254571	0.364565	0.482845	0.571917
213.6	0.151041	0.255483	0.365167	0.482794	0.57206
213.8	0.151322	0.255842	0.365514	0.483467	0.570965
214	0.151971	0.257021	0.367087	0.484847	0.571198
214.2	0.15244	0.258045	0.367739	0.48587	0.571673
214.4	0.153167	0.257384	0.367958	0.48667	0.571816
214.6	0.152714	0.257378	0.367715	0.486583	0.573101
214.8	0.152951	0.2569	0.367842	0.48681	0.573807
215	0.153338	0.256301	0.367685	0.486888	0.574426
215.2	0.153559	0.255596	0.368363	0.486394	0.575348
215.4	0.154001	0.254851	0.368769	0.486928	0.576207
215.6	0.15508	0.254908	0.369723	0.487451	0.577329
215.8	0.155452	0.255456	0.369938	0.486788	0.578731
216	0.155015	0.255625	0.369461	0.487767	0.579039
216.2	0.15526	0.255867	0.369718	0.488312	0.579729
216.4	0.155244	0.255383	0.369562	0.487908	0.58026
216.6	0.154931	0.255785	0.369169	0.487865	0.580583
216.8	0.155523	0.255344	0.369268	0.486645	0.580345
217	0.156555	0.25498	0.368999	0.486548	0.580247
217.2	0.156854	0.254979	0.368846	0.486276	0.579678
217.4	0.157759	0.255234	0.369913	0.48584	0.578972
217.6	0.15717	0.256257	0.371812	0.486428	0.579547
217.8	0.157567	0.256976	0.372694	0.486973	0.578903
218	0.157803	0.2576	0.373296	0.487854	0.579295
218.2	0.157613	0.257973	0.372776	0.488723	0.579724
218.4	0.156931	0.257618	0.372873	0.488835	0.580119
218.6	0.155353	0.257233	0.372567	0.488884	0.57997
218.8	0.155045	0.257428	0.373365	0.488481	0.580302
219	0.15478	0.257855	0.373717	0.488242	0.580226
219.2	0.153621	0.25754	0.373816	0.48855	0.581214
219.4	0.154062	0.257957	0.373943	0.489328	0.581064
219.6	0.154543	0.257948	0.374113	0.490115	0.580963
219.8	0.154046	0.258357	0.374196	0.490843	0.581629
220	0.154002	0.258605	0.374507	0.491301	0.581357
220.2	0.154476	0.259036	0.374687	0.49072	0.581661
220.4	0.154612	0.259896	0.374775	0.490722	0.581734
220.6	0.155312	0.259569	0.374808	0.490441	0.582426
220.8	0.155385	0.258276	0.374486	0.49027	0.582114
221	0.156092	0.258075	0.375273	0.490562	0.582812
221.2	0.15695	0.258687	0.375429	0.491211	0.582572
221.4	0.158308	0.259345	0.376402	0.492245	0.583361
221.6	0.158785	0.25965	0.376958	0.493151	0.584177
221.8	0.159934	0.258927	0.376391	0.493636	0.584102
222	0.160104	0.259353	0.376275	0.494497	0.584804
222.2	0.159832	0.259316	0.37572	0.495091	0.585376
222.4	0.159761	0.259523	0.37584	0.495864	0.585744
222.6	0.160253	0.259352	0.375819	0.495831	0.585665
222.8	0.160196	0.260356	0.376691	0.496415	0.58608
223	0.160013	0.261112	0.37657	0.496594	0.586458
223.2	0.159653	0.26053	0.376439	0.496993	0.586442
223.4	0.160629	0.259657	0.377014	0.496543	0.585623
223.6	0.160591	0.259541	0.377662	0.496629	0.585738
223.8	0.160335	0.260237	0.377414	0.497165	0.586363
224	0.159567	0.26079	0.377817	0.496257	0.586312
224.2	0.159604	0.261535	0.376632	0.496836	0.586671
224.4	0.159837	0.262031	0.37616	0.496266	0.586436
224.6	0.159853	0.261244	0.376298	0.496335	0.586455
224.8	0.160165	0.261532	0.375946	0.497253	0.587198
225	0.161336	0.262569	0.377068	0.498035	0.588242
225.2	0.162921	0.263636	0.376425	0.498974	0.588383
225.4	0.163744	0.262716	0.37654	0.499726	0.588893
225.6	0.164765	0.262376	0.377172	0.499777	0.589364
225.8	0.165126	0.26239	0.377621	0.50055	0.589626
226	0.165355	0.262936	0.378454	0.500552	0.590129
226.2	0.165306	0.262232	0.378658	0.501222	0.590913
226.4	0.165656	0.262942	0.379683	0.501276	0.590814
226.6	0.16564	0.264115	0.380815	0.50101	0.590487
226.8	0.165854	0.264591	0.382502	0.50199	0.590263
227	0.165538	0.265058	0.382669	0.501968	0.590104
227.2	0.164649	0.264538	0.383181	0.501253	0.589407
227.4	0.16454	0.264266	0.384431	0.501045	0.589404
227.6	0.164516	0.265114	0.384437	0.500994	0.589394
227.8	0.163875	0.265519	0.383807	0.501026	0.588984
228	0.162971	0.265971	0.383243	0.499839	0.588967
228.2	0.163175	0.266454	0.38196	0.499113	0.588971
228.4	0.162541	0.267511	0.38205	0.498476	0.589128
228.6	0.16226	0.267299	0.382482	0.499324	0.589499
228.8	0.162731	0.267929	0.382444	0.4999	0.590953
229	0.162818	0.267465	0.38335	0.500626	0.590849
229.2	0.162319	0.267562	0.382813	0.500636	0.590923
229.4	0.161687	0.267249	0.383302	0.500804	0.591134
229.6	0.16145	0.267593	0.383856	0.50107	0.591131
229.8	0.161314	0.267441	0.384175	0.501794	0.591978
230	0.160652	0.267115	0.383774	0.501892	0.592795
230.2	0.160189	0.267313	0.383676	0.501871	0.593727
230.4	0.161045	0.268916	0.38504	0.501853	0.59377
230.6	0.161732	0.269152	0.386746	0.502992	0.594851
230.8	0.162854	0.269351	0.387645	0.504284	0.596111
231	0.162423	0.268559	0.387763	0.503962	0.596533
231.2	0.162703	0.268492	0.388248	0.50409	0.596877
231.4	0.164022	0.268647	0.38986	0.504079	0.596979
231.6	0.164658	0.269166	0.388988	0.504233	0.59657
231.8	0.164395	0.268658	0.388839	0.504291	0.596346
232	0.164367	0.268606	0.388587	0.503806	0.596851
232.2	0.16416	0.268499	0.389059	0.504266	0.596622
232.4	0.163906	0.269675	0.389411	0.50552	0.596993
232.6	0.164825	0.26972	0.389532	0.505755	0.597607
232.8	0.164718	0.269991	0.389426	0.506728	0.59728
233	0.164066	0.270075	0.388919	0.507068	0.596427
233.2	0.163362	0.270623	0.387978	0.506671	0.596926
233.4	0.163523	0.270851	0.387607	0.507138	0.597139
233.6	0.163589	0.270535	0.387994	0.507071	0.597392
233.8	0.164051	0.270857	0.38693	0.507338	0.598607
234	0.162752	0.270895	0.386139	0.506982	0.598966
234.2	0.163449	0.271706	0.386342	0.506409	0.599214
234.4	0.164889	0.272425	0.38796	0.506336	0.599841
234.6	0.164736	0.271809	0.388184	0.506767	0.600936
234.8	0.164757	0.271894	0.387861	0.506531	0.600571
235	0.164731	0.271856	0.388338	0.50567	0.600697
235.2	0.165071	0.272002	0.38903	0.505879	0.599954
235.4	0.164884	0.272583	0.389688	0.505518	0.599928
235.6	0.16483	0.272007	0.389806	0.506605	0.599992
235.8	0.165173	0.271256	0.39041	0.506576	0.600795
236	0.165343	0.272432	0.391712	0.507574	0.601096
236.2	0.165451	0.273009	0.39276	0.509228	0.601686
236.4	0.166211	0.274465	0.393459	0.509278	0.602048
236.6	0.166675	0.274867	0.39396	0.509069	0.602058
236.8	0.166202	0.275299	0.393423	0.509386	0.601957
237	0.166473	0.275468	0.393447	0.507964	0.602596
237.2	0.167332	0.275901	0.394744	0.507603	0.603153
237.4	0.167302	0.275878	0.394583	0.508937	0.603814
237.6	0.167682	0.276441	0.394494	0.508944	0.604213
237.8	0.16789	0.27686	0.393873	0.509526	0.604427
238	0.167103	0.276959	0.393936	0.509842	0.604983
238.2	0.167845	0.276756	0.394116	0.510557	0.604698
238.4	0.167696	0.275738	0.394526	0.511099	0.605221
238.6	0.166928	0.27477	0.393529	0.511894	0.60582
238.8	0.166617	0.274653	0.393813	0.51222	0.604893
239	0.16712	0.274899	0.393874	0.512928	0.605036
239.2	0.167239	0.273555	0.393499	0.513442	0.604947
239.4	0.167606	0.273708	0.393886	0.5139	0.605745
239.6	0.167767	0.272755	0.394702	0.514718	0.606043
239.8	0.168098	0.273062	0.395295	0.515272	0.606316
240	0.169042	0.273522	0.396383	0.516903	0.606108
240.2	0.170089	0.273977	0.396619	0.517473	0.606257
240.4	0.170293	0.274229	0.397035	0.517195	0.605858
240.6	0.170313	0.274762	0.397229	0.517466	0.605827
240.8	0.171091	0.274846	0.396461	0.516789	0.606362
241	0.17132	0.274619	0.397499	0.516384	0.606797
241.2	0.171288	0.274946	0.397444	0.516828	0.607462
241.4	0.170545	0.275709	0.395646	0.51746	0.608129
241.6	0.171051	0.277222	0.39536	0.516941	0.608748
241.8	0.171028	0.276961	0.395591	0.516632	0.60919
242	0.170427	0.276488	0.395451	0.516334	0.610102
242.2	0.169663	0.275145	0.396104	0.515839	0.610481
242.4	0.169016	0.274685	0.396331	0.515688	0.611495
242.6	0.169194	0.274985	0.396373	0.516004	0.612671
242.8	0.168945	0.274835	0.397171	0.515691	0.612902
243	0.16882	0.275382	0.397107	0.515655	0.613339
243.2	0.167988	0.275062	0.397525	0.515198	0.613565
243.4	0.168074	0.275415	0.398349	0.515273	0.613481
243.6	0.167791	0.275482	0.39927	0.516022	0.612786
243.8	0.168057	0.275094	0.398992	0.516387	0.612417
244	0.168667	0.275337	0.399464	0.517125	0.611766
244.2	0.168696	0.276268	0.400143	0.517892	0.610821
244.4	0.16809	0.276415	0.400295	0.518805	0.609779
244.6	0.168268	0.276895	0.400055	0.519052	0.609145
244.8	0.168856	0.27673	0.399479	0.518628	0.608899
245	0.168404	0.277417	0.40007	0.518657	0.608786
245.2	0.168703	0.278395	0.39979	0.519118	0.608084
245.4	0.169442	0.278717	0.399461	0.519615	0.607441
245.6	0.170179	0.278857	0.399761	0.519514	0.607691
245.8	0.170154	0.277817	0.400416	0.520159	0.60834
246	0.170392	0.278147	0.401425	0.51994	0.609013
246.2	0.17079	0.277647	0.402054	0.520372	0.61032
246.4	0.172183	0.277044	0.402609	0.52144	0.611423
246.6	0.172933	0.277589	0.403008	0.522194	0.61272
246.8	0.172888	0.276899	0.403338	0.522585	0.613533
247	0.17301	0.278339	0.40309	0.522802	0.613566
247.2	0.172584	0.278263	0.403863	0.523458	0.614887
247.4	0.173508	0.278591	0.404224	0.523511	0.615191
247.6	0.173092	0.278878	0.404486	0.523777	0.615868
247.8	0.173005	0.278527	0.404496	0.523625	0.616055
248	0.172514	0.279676	0.404297	0.524646	0.616036
248.2	0.172248	0.280939	0.403976	0.525249	0.616189
248.4	0.171751	0.281503	0.403052	0.525876	0.616404
248.6	0.171198	0.281582	0.402549	0.524985	0.616735
248.8	0.171013	0.282673	0.403014	0.524845	0.616556
249	0.17114	0.283074	0.403056	0.524018	0.616578
249.2	0.170703	0.283215	0.402873	0.523775	0.61693
249.4	0.170714	0.282766	0.402387	0.524037	0.617277
249.6	0.170803	0.282898	0.40193	0.523687	0.618387
249.8	0.170983	0.283048	0.402932	0.524668	0.619144
250	0.171513	0.283589	0.403379	0.523788	0.620205
250.2	0.172201	0.282438	0.403181	0.523616	0.621295
250.4	0.173012	0.281877	0.403893	0.5234	0.621478
250.6	0.173532	0.282326	0.404472	0.523511	0.621536
250.8	0.173921	0.281608	0.404522	0.524394	0.621844
251	0.174681	0.282336	0.405691	0.52373	0.621017
251.2	0.175113	0.28172	0.407696	0.524603	0.621626
251.4	0.17604	0.28166	0.409071	0.524971	0.621299
251.6	0.175589	0.281477	0.409598	0.525526	0.622303
251.8	0.175701	0.280927	0.410424	0.526135	0.621642
252	0.17609	0.281573	0.410008	0.527873	0.62203
252.2	0.176873	0.282136	0.410404	0.528359	0.622123
252.4	0.177421	0.281923	0.410511	0.528601	0.622501
252.6	0.177007	0.283316	0.410414	0.528364	0.622039
252.8	0.177771	0.284225	0.410715	0.528764	0.622222
253	0.178903	0.28375	0.409173	0.528095	0.622703
253.2	0.178243	0.284394	0.408217	0.52847	0.623536
253.4	0.178178	0.285384	0.407177	0.529473	0.623571
253.6	0.178347	0.285768	0.406168	0.528886	0.624874
253.8	0.178212	0.286905	0.406346	0.52941	0.625399
254	0.177622	0.286739	0.40602	0.528253	0.625795
254.2	0.177228	0.286949	0.40513	0.528085	0.626304
254.4	0.177784	0.286455	0.405242	0.528322	0.625848
254.6	0.178212	0.286525	0.405119	0.528926	0.625403
254.8	0.177599	0.286426	0.405059	0.529044	0.625317
255	0.177447	0.28618	0.406838	0.527832	0.625211
255.2	0.17705	0.285027	0.407479	0.528548	0.626184
255.4	0.176936	0.284563	0.408205	0.528846	0.626551
255.6	0.176366	0.284276	0.408927	0.528459	0.627011
255.8	0.176286	0.284075	0.409267	0.528693	0.626446
256	0.176698	0.284714	0.410478	0.529864	0.626698
256.2	0.176642	0.283888	0.410961	0.529887	0.626504
256.4	0.176727	0.283415	0.411368	0.529861	0.627079
256.6	0.176045	0.283687	0.41176	0.530976	0.627551
256.8	0.177204	0.284177	0.412118	0.531522	0.627814
257	0.177344	0.284672	0.411992	0.53213	0.628092
257.2	0.176887	0.285358	0.412238	0.532648	0.628568
257.4	0.176615	0.286072	0.412504	0.532427	0.628198
257.6	0.176314	0.286122	0.412665	0.532898	0.628292
257.8	0.176556	0.287229	0.413158	0.53349	0.628658
258	0.17611	0.286993	0.412794	0.533354	0.628639
258.2	0.176496	0.287004	0.412236	0.533503	0.629492
258.4	0.178039	0.286388	0.412304	0.533426	0.629271
258.6	0.178954	0.286945	0.411597	0.533512	0.629293
258.8	0.179844	0.287197	0.411631	0.533794	0.629887
259	0.18105	0.286872	0.412044	0.534235	0.630326
259.2	0.182113	0.286621	0.411484	0.535098	0.630715
259.4	0.182916	0.287562	0.412203	0.534776	0.630667
259.6	0.182896	0.28758	0.412517	0.535153	0.630612
259.8	0.182963	0.288158	0.412208	0.535589	0.630714
260	0.183226	0.288624	0.413009	0.535968	0.63054
260.2	0.182554	0.288686	0.413092	0.535831	0.631394
260.4	0.182769	0.289645	0.414017	0.536422	0.632689
260.6	0.18205	0.290066	0.414489	0.536893	0.6329
260.8	0.182027	0.29158	0.415496	0.537437	0.632852
261	0.181166	0.29144	0.416601	0.53805	0.63305
261.2	0.180225	0.291463	0.416876	0.538279	0.632452
261.4	0.178955	0.292199	0.417344	0.538283	0.631794
261.6	0.178423	0.293037	0.417847	0.540076	0.631843
261.8	0.178058	0.293812	0.417655	0.540284	0.632453
262	0.17738	0.293242	0.418461	0.540749	0.632395
262.2	0.177504	0.293758	0.418347	0.541076	0.632663
262.4	0.177912	0.294259	0.417554	0.54112	0.632058
262.6	0.178541	0.29424	0.41706	0.541735	0.63131
262.8	0.179358	0.293891	0.417368	0.542679	0.631833
263	0.179587	0.293032	0.41754	0.542924	0.632293
263.2	0.179744	0.292919	0.417598	0.54256	0.633054
263.4	0.179557	0.292314	0.418294	0.54238	0.633532
263.6	0.17952	0.29165	0.417816	0.54262	0.634418
263.8	0.180551	0.292488	0.418142	0.542575	0.634815
264	0.180916	0.292272	0.418728	0.543001	0.635326
264.2	0.180598	0.29212	0.418525	0.542981	0.63597
264.4	0.181524	0.290934	0.418906	0.54309	0.636015
264.6	0.182195	0.291307	0.418839	0.542984	0.635898
264.8	0.182416	0.292133	0.419772	0.54411	0.636634
265	0.182646	0.293037	0.419251	0.544374	0.636448
265.2	0.182366	0.293926	0.418486	0.544846	0.636695
265.4	0.182523	0.293803	0.418163	0.54512	0.63741
265.6	0.182761	0.294257	0.417774	0.545905	0.637937
265.8	0.183057	0.295048	0.417473	0.545844	0.63842
266	0.183389	0.294456	0.417189	0.545661	0.638755
266.2	0.183701	0.295384	0.41677	0.545346	0.638701
266.4	0.184997	0.295345	0.416063	0.544452	0.638002
266.6	0.185692	0.294717	0.416235	0.544068	0.638547
266.8	0.186495	0.294238	0.416372	0.542912	0.639345
267	0.18647	0.292983	0.416196	0.542405	0.639407
267.2	0.185776	0.292987	0.416593	0.541342	0.639903
267.4	0.185575	0.292381	0.416797	0.541588	0.6401
267.6	0.186651	0.29285	0.416863	0.541774	0.639146
267.8	0.187315	0.29276	0.418377	0.542966	0.638893
268	0.187129	0.292032	0.418724	0.543126	0.638645
268.2	0.187191	0.292544	0.418969	0.54257	0.63717
268.4	0.187492	0.293464	0.420839	0.543318	0.636945
268.6	0.188375	0.295207	0.421448	0.54439	0.636689
268.8	0.187255	0.295725	0.421968	0.545204	0.637048
269	0.187152	0.296103	0.422024	0.545485	0.63724
269.2	0.186363	0.296468	0.422341	0.546771	0.638068
269.4	0.186384	0.295698	0.422234	0.547555	0.638185
269.6	0.18602	0.29672	0.421985	0.548663	0.638756
269.8	0.1859	0.297502	0.423243	0.54894	0.639068
270	0.184947	0.297405	0.423531	0.54961	0.639474
270.2	0.184753	0.298033	0.424615	0.549736	0.64
270.4	0.184819	0.298862	0.423222	0.549629	0.640255
270.6	0.184196	0.298852	0.423256	0.549058	0.641129
270.8	0.183806	0.299005	0.422605	0.548373	0.641167
271	0.184154	0.298624	0.421336	0.548898	0.641499
271.2	0.18406	0.299043	0.421663	0.548963	0.642304
271.4	0.184888	0.299686	0.421526	0.5496	0.64251
271.6	0.185464	0.29949	0.422106	0.549851	0.642657
271.8	0.184675	0.298645	0.423028	0.549429	0.643697
272	0.185234	0.298155	0.422229	0.548764	0.643413
272.2	0.185054	0.299109	0.422588	0.548766	0.643728
272.4	0.185075	0.29859	0.423303	0.548755	0.643636
272.6	0.185033	0.29768	0.423208	0.548417	0.644402
272.8	0.184114	0.297698	0.424007	0.548215	0.644482
273	0.184432	0.297551	0.424279	0.547888	0.644762
273.2	0.183578	0.298234	0.425119	0.548379	0.644758
273.4	0.183946	0.297667	0.425426	0.548294	0.644363
273.6	0.183782	0.298668	0.426325	0.548734	0.644645
273.8	0.183728	0.297887	0.427005	0.548343	0.645023
274	0.183562	0.297468	0.427462	0.549484	0.64541
274.2	0.184095	0.297458	0.427337	0.549824	0.644616
274.4	0.184685	0.297981	0.426791	0.549865	0.644335
274.6	0.185019	0.298549	0.427562	0.548984	0.643917
274.8	0.186334	0.299085	0.427203	0.548702	0.643664
275	0.187415	0.299745	0.426597	0.549542	0.643816
275.2	0.187829	0.301025	0.427078	0.549729	0.643932
275.4	0.188208	0.301486	0.427535	0.549673	0.644103
275.6	0.188306	0.300301	0.427677	0.55074	0.644852
275.8	0.188378	0.300812	0.427479	0.551693	0.645761
276	0.189243	0.301057	0.427314	0.552806	0.645376
276.2	0.189285	0.301917	0.427882	0.553831	0.645604
276.4	0.190053	0.301758	0.428478	0.554759	0.645529
276.6	0.189823	0.302017	0.429132	0.555661	0.645834
276.8	0.189873	0.302624	0.429248	0.555631	0.645187
277	0.190812	0.302804	0.4297	0.556123	0.645256
277.2	0.190486	0.303436	0.43025	0.55799	0.64501
277.4	0.191707	0.3027	0.43044	0.557993	0.645568
277.6	0.191074	0.303698	0.430846	0.557984	0.646629
277.8	0.190705	0.302639	0.430753	0.55734	0.647371
278	0.189661	0.302497	0.430965	0.557638	0.647197
278.2	0.189052	0.302213	0.430011	0.556994	0.647078
278.4	0.188985	0.302207	0.430332	0.556035	0.647636
278.6	0.188695	0.302648	0.430346	0.554811	0.647801
278.8	0.189626	0.303148	0.42974	0.555003	0.648348
279	0.189381	0.30375	0.428748	0.5547	0.648537
279.2	0.189627	0.303052	0.429406	0.553656	0.648895
279.4	0.18895	0.302695	0.429961	0.554558	0.649013
279.6	0.189548	0.302818	0.430775	0.55569	0.649781
279.8	0.190066	0.303518	0.431487	0.556608	0.649947
280	0.190242	0.302871	0.431551	0.556506	0.649286
280.2	0.190564	0.302558	0.431292	0.556681	0.649066
280.4	0.190845	0.302228	0.432157	0.55692	0.649605
280.6	0.189473	0.302003	0.431901	0.556778	0.648701
280.8	0.189491	0.301726	0.431722	0.557915	0.648373
281	0.189534	0.302065	0.432398	0.559407	0.647878
281.2	0.189474	0.302159	0.432341	0.560395	0.647614
281.4	0.188929	0.302062	0.433144	0.559712	0.6483
281.6	0.188691	0.303506	0.433579	0.559618	0.648594
281.8	0.18772	0.303018	0.433026	0.559442	0.649342
282	0.186753	0.302979	0.432659	0.559769	0.649939
282.2	0.186677	0.303929	0.432736	0.559408	0.650721
282.4	0.187272	0.304988	0.433395	0.55985	0.651204
282.6	0.187343	0.306226	0.432977	0.55942	0.651751
282.8	0.188542	0.307457	0.433104	0.559779	0.652244
283	0.188973	0.308092	0.43387	0.558535	0.652866
283.2	0.18912	0.30861	0.434951	0.558221	0.65349
283.4	0.189589	0.310198	0.435708	0.558537	0.653737
283.6	0.191066	0.310322	0.436357	0.558117	0.653532
283.8	0.191622	0.310298	0.436046	0.557969	0.653768
284	0.191874	0.310057	0.436182	0.5569	0.653717
284.2	0.192128	0.310349	0.437	0.557079	0.653241
284.4	0.192302	0.310034	0.438412	0.557243	0.65377
284.6	0.191908	0.309961	0.43802	0.55803	0.652243
284.8	0.192989	0.308701	0.438119	0.558957	0.6518
285	0.193355	0.308494	0.438321	0.558632	0.651264
285.2	0.194617	0.308127	0.437976	0.559221	0.651362
285.4	0.194555	0.308873	0.437954	0.559343	0.651529
285.6	0.194599	0.309057	0.437232	0.559231	0.651968
285.8	0.193096	0.308298	0.436411	0.559303	0.652011
286	0.193012	0.308022	0.435741	0.560153	0.652673
286.2	0.192652	0.308638	0.434969	0.56081	0.653269
286.4	0.192463	0.308211	0.434451	0.561488	0.654312
286.6	0.191687	0.308168	0.434387	0.56163	0.65614
286.8	0.192626	0.308174	0.434899	0.562191	0.657414
287	0.192497	0.308541	0.435216	0.561369	0.658576
287.2	0.192464	0.309024	0.435002	0.561915	0.659866
287.4	0.192955	0.30983	0.435412	0.561788	0.660881
287.6	0.193441	0.310079	0.434826	0.561825	0.661079
287.8	0.194333	0.311015	0.436861	0.562877	0.661915
288	0.194606	0.3109	0.438921	0.563422	0.662416
288.2	0.194642	0.310752	0.44018	0.564294	0.662876
288.4	0.194573	0.310493	0.441719	0.564702	0.662155
288.6	0.194174	0.310817	0.441332	0.565598	0.66136
288.8	0.194897	0.310392	0.441213	0.565535	0.660514
289	0.194863	0.31057	0.441606	0.565542	0.65927
289.2	0.194804	0.311063	0.441662	0.566174	0.658659
289.4	0.193459	0.311539	0.440507	0.566544	0.657964
289.6	0.191889	0.310106	0.440285	0.566722	0.657677
289.8	0.191357	0.309721	0.440644	0.567642	0.657679
290	0.190791	0.309304	0.440137	0.567223	0.658521
290.2	0.190276	0.309541	0.44062	0.567277	0.658465
290.4	0.189916	0.309787	0.441288	0.567513	0.660057
290.6	0.189523	0.309553	0.442571	0.567793	0.661319
290.8	0.190231	0.310197	0.443029	0.567609	0.661301
291	0.189957	0.310449	0.442064	0.567123	0.662071
291.2	0.190367	0.31195	0.441276	0.567359	0.662573
291.4	0.191677	0.312544	0.440995	0.567986	0.663278
291.6	0.19253	0.313233	0.441878	0.568149	0.664005
291.8	0.193857	0.313965	0.443887	0.568987	0.664231
292	0.194509	0.31331	0.443908	0.569418	0.664487
292.2	0.195153	0.3133	0.444293	0.569949	0.664836
292.4	0.195627	0.314505	0.444568	0.570263	0.664051
292.6	0.196244	0.314782	0.444795	0.57048	0.664076
292.8	0.196603	0.314355	0.444966	0.570301	0.663506
293	0.19669	0.313181	0.445512	0.569626	0.66291
293.2	0.196322	0.313432	0.445356	0.568986	0.663537
293.4	0.196109	0.313294	0.444013	0.569054	0.663635
293.6	0.196017	0.312268	0.444475	0.568986	0.663513
293.8	0.196629	0.312676	0.44424	0.569476	0.66389
294	0.1966	0.311921	0.444467	0.568523	0.663787
294.2	0.196975	0.311929	0.444567	0.56909	0.663904
294.4	0.196351	0.311473	0.444539	0.569974	0.66568
294.6	0.195751	0.311545	0.445229	0.569051	0.66533
294.8	0.195323	0.312318	0.444116	0.568548	0.664906
295	0.195624	0.312739	0.443415	0.568883	0.665441
295.2	0.195737	0.313294	0.443258	0.569156	0.666064
295.4	0.196361	0.313797	0.444328	0.57028	0.667123
295.6	0.19587	0.31492	0.44519	0.570099	0.66713
295.8	0.195469	0.314565	0.445244	0.571829	0.667268
296	0.194998	0.314469	0.446059	0.573174	0.667845
296.2	0.195056	0.314728	0.447624	0.573455	0.668762
296.4	0.194837	0.315792	0.447943	0.574236	0.668691
296.6	0.19532	0.315196	0.44841	0.575236	0.668478
296.8	0.195734	0.314938	0.44881	0.575554	0.669033
297	0.196973	0.314571	0.449051	0.575278	0.669275
297.2	0.197772	0.315759	0.448571	0.575369	0.669838
297.4	0.198232	0.315713	0.447737	0.57657	0.669264
297.6	0.198601	0.314878	0.447164	0.576491	0.668636
297.8	0.199026	0.31501	0.446738	0.576193	0.668837
298	0.198939	0.314612	0.446636	0.57531	0.669032
298.2	0.198831	0.315077	0.446023	0.575025	0.66915
298.4	0.198343	0.315588	0.446204	0.575049	0.669602
298.6	0.198392	0.316767	0.44661	0.574024	0.66858
298.8	0.198563	0.316887	0.446349	0.574336	0.668558
299	0.19898	0.317385	0.447101	0.574946	0.668741
299.2	0.19852	0.317827	0.447158	0.575403	0.668438
299.4	0.198496	0.318953	0.447905	0.576561	0.667636
299.6	0.197859	0.319156	0.448134	0.577536	0.666834
299.8	0.197353	0.318942	0.448779	0.579024	0.66694
300	0.197353	0.318942	0.448779	0.579024	0.66694
300.2	0.196308	0.317774	0.447958	0.578709	0.667419
300.4	0.195539	0.316195	0.447006	0.577585	0.667013
300.6	0.19482	0.314203	0.44669	0.577028	0.666461
300.8	0.194094	0.313016	0.446332	0.57518	0.666466
301	0.193614	0.311957	0.446065	0.573126	0.665786
301.2	0.193575	0.311493	0.445659	0.572815	0.665288
301.4	0.193865	0.310727	0.445554	0.572544	0.665039
301.6	0.193827	0.310718	0.445311	0.572256	0.664074
301.8	0.194094	0.311153	0.445009	0.571484	0.663169
302	0.195323	0.311112	0.444734	0.570659	0.661791
302.2	0.196887	0.311216	0.445167	0.570603	0.660677
302.4	0.197951	0.311559	0.445491	0.570321	0.659704
302.6	0.19751	0.311748	0.445451	0.569255	0.658746
302.8	0.197234	0.310488	0.444243	0.569287	0.658684
303	0.197943	0.310006	0.444011	0.569001	0.658386
303.2	0.197184	0.309616	0.443277	0.569513	0.657926
303.4	0.197592	0.309528	0.442344	0.569004	0.656714
303.6	0.197026	0.309363	0.442071	0.568758	0.656895
303.8	0.195704	0.308926	0.442245	0.568867	0.656916
304	0.195332	0.307797	0.441923	0.567984	0.656331
304.2	0.194563	0.308049	0.442331	0.568607	0.655885
304.4	0.19398	0.307425	0.442569	0.568047	0.655326
304.6	0.193191	0.307136	0.443138	0.566742	0.654593
304.8	0.193105	0.307783	0.442543	0.565055	0.654743
305	0.193132	0.30796	0.443056	0.564561	0.653999
305.2	0.193348	0.308477	0.442378	0.565073	0.653165
305.4	0.192801	0.308221	0.442279	0.564528	0.651907
305.6	0.192839	0.308444	0.441321	0.563343	0.650433
305.8	0.192979	0.307916	0.440361	0.562421	0.649742
306	0.194131	0.306783	0.439052	0.561648	0.64885
306.2	0.19385	0.306457	0.43816	0.56175	0.648364
306.4	0.193933	0.305651	0.436983	0.561031	0.648164
306.6	0.192861	0.305226	0.436091	0.561186	0.647895
306.8	0.193313	0.304657	0.434942	0.561865	0.648176
307	0.19396	0.305315	0.434364	0.561485	0.647042
307.2	0.193314	0.305151	0.433763	0.560658	0.645683
307.4	0.192722	0.305145	0.433464	0.560988	0.645203
307.6	0.190656	0.304812	0.434201	0.562363	0.645632
307.8	0.190654	0.304744	0.434516	0.562367	0.644759
308	0.190391	0.304366	0.434782	0.562529	0.644078
308.2	0.190209	0.30605	0.435516	0.562593	0.643983
308.4	0.189781	0.305922	0.435918	0.562075	0.643417
308.6	0.189225	0.306073	0.435918	0.560669	0.643115
308.8	0.189606	0.306144	0.436483	0.560072	0.643261
309	0.188623	0.305901	0.437455	0.559262	0.642213
309.2	0.188558	0.30572	0.436687	0.558602	0.641396
309.4	0.188418	0.305426	0.436842	0.557658	0.641418
309.6	0.188762	0.304751	0.436145	0.557451	0.641573
309.8	0.188358	0.303984	0.435539	0.558129	0.641839
310	0.188778	0.304042	0.434205	0.558245	0.64166
310.2	0.188971	0.303832	0.434115	0.55849	0.640809
310.4	0.189697	0.30353	0.43358	0.558193	0.641187
310.6	0.190182	0.30376	0.433679	0.557977	0.640999
310.8	0.191115	0.303591	0.432745	0.557394	0.640667
311	0.191382	0.30321	0.432145	0.557166	0.639848
311.2	0.191346	0.30182	0.431446	0.556971	0.638473
311.4	0.190955	0.301832	0.430874	0.55807	0.637898
311.6	0.190548	0.30044	0.431112	0.55773	0.637664
311.8	0.191534	0.299603	0.430686	0.556972	0.63645
312	0.191511	0.298856	0.430814	0.556355	0.635554
312.2	0.191655	0.29936	0.43095	0.555693	0.635117
312.4	0.19118	0.298194	0.43112	0.554892	0.634978
312.6	0.191144	0.298053	0.43094	0.554206	0.635915
312.8	0.190928	0.297542	0.431824	0.553005	0.635592
313	0.19026	0.297158	0.431668	0.552884	0.635334
313.2	0.190553	0.296467	0.431042	0.552313	0.636201
313.4	0.189409	0.296618	0.431124	0.551959	0.636749
313.6	0.188809	0.296708	0.430681	0.552043	0.637125
313.8	0.188467	0.296313	0.431001	0.551739	0.637727
314	0.189178	0.297575	0.430714	0.551013	0.63772
314.2	0.189662	0.29745	0.43011	0.550763	0.637372
314.4	0.189763	0.29729	0.429266	0.550255	0.637756
314.6	0.189927	0.297093	0.428129	0.549905	0.636622
314.8	0.189951	0.298031	0.426968	0.549646	0.635687
315	0.190349	0.298961	0.426331	0.550295	0.634312
315.2	0.190583	0.299277	0.425674	0.54914	0.632714
315.4	0.191027	0.299991	0.425535	0.549634	0.632405
315.6	0.192236	0.299211	0.425759	0.54906	0.63234
315.8	0.192879	0.299219	0.424596	0.548665	0.631947
316	0.193355	0.299784	0.425342	0.548315	0.631556
316.2	0.193841	0.300546	0.426012	0.548936	0.63176
316.4	0.193456	0.300659	0.425865	0.549468	0.631377
316.6	0.193928	0.300791	0.427118	0.549341	0.630466
316.8	0.192519	0.300169	0.427599	0.54919	0.629285
317	0.192169	0.299405	0.427436	0.550012	0.629079
317.2	0.19131	0.298509	0.427566	0.549514	0.628725
317.4	0.19017	0.298025	0.428874	0.549401	0.62822
317.6	0.189915	0.297714	0.429092	0.548375	0.628291
317.8	0.189382	0.297179	0.429593	0.548033	0.627816
318	0.189013	0.297106	0.429363	0.547628	0.627325
318.2	0.18835	0.296361	0.428445	0.547481	0.626324
318.4	0.188221	0.295949	0.428014	0.546795	0.625607
318.6	0.188603	0.296354	0.427185	0.546324	0.624579
318.8	0.189485	0.297212	0.426721	0.546186	0.624515
319	0.190636	0.297814	0.425376	0.545971	0.623879
319.2	0.190965	0.297637	0.424405	0.545111	0.62393
319.4	0.192203	0.297646	0.424435	0.545628	0.624042
319.6	0.192846	0.29743	0.423504	0.544986	0.625106
319.8	0.192739	0.298013	0.422398	0.544562	0.626062
320	0.193155	0.299306	0.42324	0.544772	0.625569
320.2	0.193495	0.30032	0.422389	0.544616	0.625605
320.4	0.192521	0.30073	0.422514	0.544296	0.625389
320.6	0.192036	0.300657	0.423721	0.544038	0.624885
320.8	0.190403	0.30059	0.422607	0.543911	0.625304
321	0.190495	0.299801	0.42254	0.543522	0.625979
321.2	0.189866	0.299064	0.422159	0.543369	0.625963
321.4	0.18948	0.298534	0.422506	0.542806	0.626339
321.6	0.188665	0.298128	0.4218	0.542437	0.626486
321.8	0.187927	0.297906	0.422023	0.542992	0.626233
322	0.187955	0.297574	0.422907	0.543215	0.626508
322.2	0.188216	0.298066	0.423129	0.543046	0.626392
322.4	0.187869	0.29776	0.423169	0.543069	0.626012
322.6	0.18899	0.29741	0.42375	0.542727	0.62566
322.8	0.188743	0.2966	0.423372	0.542391	0.625624
323	0.189402	0.295856	0.423761	0.542142	0.625012
323.2	0.188985	0.294953	0.42399	0.541283	0.624395
323.4	0.189661	0.294378	0.424155	0.541581	0.624284
323.6	0.189815	0.293856	0.424375	0.541355	0.624729
323.8	0.190473	0.293151	0.425811	0.541282	0.624612
324	0.19067	0.293202	0.425813	0.540741	0.623894
324.2	0.190876	0.292312	0.426031	0.540683	0.62423
324.4	0.190388	0.291861	0.426513	0.540612	0.624647
324.6	0.189577	0.292025	0.426043	0.540637	0.624351
324.8	0.189362	0.292174	0.425014	0.539894	0.625113
325	0.19006	0.291663	0.423931	0.539566	0.625134
325.2	0.190439	0.291296	0.422831	0.539989	0.624458
325.4	0.19089	0.290781	0.422874	0.539992	0.624154
325.6	0.190947	0.290972	0.422063	0.540602	0.62439
325.8	0.19131	0.292325	0.421805	0.540583	0.624146
326	0.191452	0.292856	0.421608	0.54097	0.624274
326.2	0.191616	0.293126	0.42047	0.540867	0.62389
326.4	0.190832	0.293549	0.419623	0.540871	0.623796
326.6	0.191055	0.293896	0.419543	0.540812	0.623774
326.8	0.190265	0.293334	0.41896	0.541218	0.623835
327	0.190124	0.293202	0.419314	0.541255	0.623566
327.2	0.189434	0.293247	0.418885	0.54086	0.62285
327.4	0.189229	0.292771	0.4189	0.541927	0.622736
327.6	0.188674	0.292332	0.419796	0.54225	0.62178
327.8	0.18948	0.292287	0.420693	0.542545	0.620715
328	0.189018	0.291996	0.41986	0.542659	0.619918
328.2	0.188322	0.2914	0.420436	0.542524	0.619231
328.4	0.187215	0.292078	0.420426	0.542638	0.618887
328.6	0.187409	0.292475	0.419963	0.542102	0.617455
328.8	0.187059	0.291628	0.420079	0.540794	0.616908
329	0.186894	0.290474	0.419139	0.540263	0.615763
329.2	0.186356	0.290453	0.418983	0.540073	0.614966
329.4	0.186344	0.289401	0.419541	0.538904	0.614238
329.6	0.18584	0.2894	0.418344	0.538523	0.614101
329.8	0.184723	0.289311	0.41797	0.537517	0.613488
330	0.184869	0.289069	0.417177	0.537268	0.613376
330.2	0.185107	0.289272	0.416078	0.536065	0.613067
330.4	0.184326	0.290402	0.416268	0.535621	0.612841
330.6	0.18466	0.290342	0.415876	0.535201	0.612103
330.8	0.185242	0.290229	0.415849	0.53538	0.610797
331	0.185362	0.290316	0.415348	0.53518	0.610659
331.2	0.185107	0.291639	0.414774	0.534939	0.609008
331.4	0.185068	0.291451	0.414074	0.535004	0.608203
331.6	0.185555	0.291747	0.414729	0.534648	0.607455
331.8	0.186586	0.291934	0.415276	0.534525	0.607251
332	0.186257	0.291392	0.41495	0.534256	0.60728
332.2	0.186099	0.290933	0.415329	0.533904	0.607878
332.4	0.186028	0.291239	0.415211	0.534722	0.608051
332.6	0.186111	0.29083	0.41492	0.533766	0.607235
332.8	0.184998	0.290773	0.415092	0.532789	0.607457
333	0.184455	0.290699	0.414975	0.53309	0.60771
333.2	0.184607	0.291225	0.415601	0.532982	0.608341
333.4	0.184741	0.290378	0.415775	0.532332	0.608646
333.6	0.184547	0.290368	0.41448	0.53234	0.609939
333.8	0.184418	0.290563	0.414533	0.531614	0.610938
334	0.186093	0.290413	0.414326	0.530857	0.610722
334.2	0.185947	0.290587	0.414969	0.530453	0.610265
334.4	0.18685	0.290755	0.415012	0.530698	0.609981
334.6	0.187107	0.290165	0.414592	0.530447	0.609426
334.8	0.188066	0.290279	0.415194	0.530628	0.609095
335	0.188545	0.290408	0.414872	0.53089	0.609334
335.2	0.188553	0.290801	0.415882	0.530411	0.608281
335.4	0.188581	0.28977	0.415815	0.530716	0.608526
335.6	0.188461	0.289502	0.416901	0.530097	0.608145
335.8	0.187931	0.289025	0.41657	0.530013	0.608045
336	0.187971	0.288382	0.417268	0.529463	0.608091
336.2	0.187085	0.287837	0.417487	0.529829	0.608621
336.4	0.186937	0.288721	0.41758	0.529635	0.607114
336.6	0.186479	0.288218	0.418139	0.528866	0.60655
336.8	0.185167	0.288697	0.418489	0.529152	0.606747
337	0.184863	0.288592	0.418805	0.529577	0.606522
337.2	0.18475	0.289105	0.418368	0.528654	0.607797
337.4	0.183992	0.289012	0.417282	0.528043	0.607643
337.6	0.183881	0.288561	0.417072	0.528347	0.607996
337.8	0.183615	0.288466	0.417162	0.528724	0.607636
338	0.184218	0.288157	0.416385	0.528556	0.607371
338.2	0.184223	0.288552	0.416724	0.528288	0.607358
338.4	0.184245	0.288575	0.414692	0.527852	0.607453
338.6	0.184086	0.289502	0.41407	0.526977	0.607193
338.8	0.184702	0.290153	0.414406	0.527294	0.607431
339	0.184937	0.290832	0.413993	0.527754	0.6068
339.2	0.185706	0.290838	0.41341	0.527586	0.606756
339.4	0.185636	0.291121	0.412347	0.527518	0.606456
339.6	0.185967	0.291011	0.411481	0.528269	0.60605
339.8	0.186582	0.291237	0.410898	0.528533	0.605396
340	0.187643	0.291069	0.411144	0.528685	0.605836
340.2	0.187945	0.290992	0.411175	0.52941	0.605328
340.4	0.188905	0.290278	0.411497	0.52976	0.603635
340.6	0.188696	0.289149	0.411292	0.530308	0.603646
340.8	0.188295	0.289165	0.411171	0.530403	0.602758
341	0.188863	0.289094	0.411032	0.530446	0.602315
341.2	0.188788	0.28912	0.410082	0.529934	0.603108
341.4	0.18807	0.287961	0.410427	0.530088	0.601925
341.6	0.187776	0.287424	0.410912	0.530957	0.602044
341.8	0.187526	0.287105	0.411672	0.530541	0.601807
342	0.187343	0.286722	0.410977	0.529209	0.602631
342.2	0.187505	0.286956	0.410785	0.528095	0.602637
342.4	0.186401	0.28732	0.409798	0.527081	0.602815
342.6	0.185782	0.287659	0.40994	0.525906	0.602298
342.8	0.184315	0.287576	0.410182	0.52604	0.602442
343	0.184668	0.287177	0.409631	0.525256	0.602586
343.2	0.184876	0.287255	0.408982	0.525381	0.603319
343.4	0.184333	0.28775	0.408415	0.525384	0.602707
343.6	0.184084	0.287319	0.407742	0.525367	0.60234
343.8	0.183755	0.287145	0.40763	0.524495	0.601584
344	0.183893	0.287126	0.408126	0.524397	0.601848
344.2	0.184504	0.287062	0.40875	0.525275	0.600736
344.4	0.184638	0.286271	0.408174	0.526023	0.599814
344.6	0.1842	0.285984	0.407893	0.525728	0.599862
344.8	0.184276	0.28643	0.407681	0.524813	0.599091
345	0.184561	0.286416	0.40797	0.52499	0.598985
345.2	0.184692	0.286609	0.407859	0.52549	0.599091
345.4	0.184189	0.285867	0.408873	0.526272	0.598088
345.6	0.184595	0.287015	0.408573	0.526559	0.598012
345.8	0.184252	0.286834	0.408347	0.526473	0.598156
346	0.184188	0.287228	0.407311	0.525703	0.59849
346.2	0.184678	0.287466	0.407013	0.526033	0.598298
346.4	0.184367	0.287632	0.407505	0.526048	0.598441
346.6	0.183833	0.287016	0.406707	0.525144	0.598065
346.8	0.18345	0.287191	0.406903	0.524957	0.599078
347	0.184562	0.287429	0.406694	0.524627	0.599322
347.2	0.184538	0.28685	0.406308	0.524936	0.599431
347.4	0.184324	0.286938	0.405976	0.524231	0.599499
347.6	0.184612	0.286509	0.406083	0.523515	0.59933
347.8	0.184893	0.286482	0.406413	0.523651	0.599422
348	0.185337	0.286764	0.406992	0.52299	0.5995
348.2	0.186495	0.286565	0.407	0.523434	0.59903
348.4	0.186773	0.285451	0.406427	0.522737	0.599427
348.6	0.186551	0.286012	0.405758	0.521343	0.59921
348.8	0.186472	0.286849	0.4056	0.521402	0.598923
349	0.185886	0.286206	0.406161	0.521619	0.598641
349.2	0.184881	0.286401	0.406128	0.521853	0.598544
349.4	0.184091	0.285628	0.405611	0.520692	0.598287
349.6	0.1835	0.285854	0.405417	0.520077	0.597708
349.8	0.182777	0.285364	0.405672	0.520118	0.598125
350	0.182428	0.284949	0.405927	0.519737	0.598699
350.2	0.182199	0.285295	0.406295	0.519741	0.598878
350.4	0.182371	0.285056	0.406442	0.519902	0.599032
350.6	0.182173	0.284557	0.406533	0.519133	0.598513
350.8	0.182558	0.285264	0.406978	0.519226	0.598765
351	0.182895	0.285314	0.406961	0.519258	0.598808
351.2	0.183062	0.283532	0.407063	0.519319	0.598819
351.4	0.183374	0.283969	0.406779	0.519714	0.598938
351.6	0.183694	0.283287	0.406537	0.519984	0.598058
351.8	0.183971	0.282761	0.406106	0.520326	0.597896
352	0.18483	0.282684	0.405283	0.52088	0.59715
352.2	0.185432	0.28306	0.405247	0.52248	0.597049
352.4	0.185491	0.282722	0.404303	0.522525	0.597005
352.6	0.184613	0.283736	0.403055	0.522538	0.597109
352.8	0.183269	0.283514	0.403049	0.523158	0.596473
353	0.182458	0.28354	0.402977	0.522414	0.595047
353.2	0.182021	0.283065	0.402239	0.522436	0.594888
353.4	0.182535	0.282712	0.40178	0.522343	0.594583
353.6	0.182444	0.283017	0.40251	0.523014	0.593726
353.8	0.182221	0.283449	0.402344	0.522892	0.594161
354	0.181268	0.283678	0.402465	0.523318	0.593618
354.2	0.181278	0.284841	0.402809	0.523049	0.592199
354.4	0.181913	0.284939	0.40223	0.52211	0.59265
354.6	0.182596	0.284952	0.40257	0.520695	0.592507
354.8	0.182564	0.284867	0.402576	0.520035	0.593852
355	0.182969	0.285147	0.402097	0.519456	0.593814
355.2	0.183236	0.284331	0.401526	0.519055	0.594125
355.4	0.183932	0.284481	0.401109	0.518841	0.594642
355.6	0.183428	0.284037	0.401138	0.518764	0.594916
355.8	0.183651	0.284234	0.401425	0.518413	0.594685
356	0.183669	0.284159	0.401568	0.517936	0.594308
356.2	0.183329	0.283604	0.402148	0.517054	0.595023
356.4	0.183083	0.28291	0.401345	0.515988	0.594383
356.6	0.181984	0.282398	0.401026	0.51563	0.594121
356.8	0.181885	0.282254	0.400912	0.515665	0.592954
357	0.18205	0.281682	0.401098	0.51611	0.592126
357.2	0.181983	0.281307	0.401268	0.517075	0.591802
357.4	0.182235	0.281363	0.401798	0.516503	0.591005
357.6	0.182034	0.281151	0.401482	0.516541	0.589997
357.8	0.181749	0.281432	0.401568	0.516215	0.589481
358	0.181341	0.281597	0.402347	0.51618	0.588575
358.2	0.182054	0.282237	0.402167	0.515503	0.589561
358.4	0.181271	0.282132	0.401728	0.514376	0.590673
358.6	0.181343	0.281279	0.402404	0.514257	0.590204
358.8	0.180425	0.281287	0.401871	0.514627	0.591224
359	0.181292	0.282313	0.401086	0.514593	0.591077
359.2	0.181682	0.281765	0.401492	0.514824	0.592367
359.4	0.182818	0.281666	0.401859	0.514634	0.592658
359.6	0.182512	0.2817	0.402127	0.515388	0.59275
359.8	0.182039	0.281065	0.402284	0.515287	0.592465
360	0.181539	0.280323	0.402182	0.515251	0.592064
360.2	0.18119	0.279822	0.402851	0.514736	0.591953
360.4	0.180719	0.280288	0.401953	0.515454	0.591459
360.6	0.18089	0.280087	0.401941	0.516174	0.590761
360.8	0.181241	0.280226	0.401907	0.51585	0.589718
361	0.180183	0.279959	0.401287	0.515373	0.589029
361.2	0.179571	0.280624	0.40092	0.515416	0.58805
361.4	0.179705	0.28049	0.400444	0.514982	0.587611
361.6	0.179697	0.280676	0.399036	0.515253	0.587167
361.8	0.179064	0.281569	0.399874	0.515305	0.587112
362	0.178683	0.281396	0.400049	0.514984	0.586531
362.2	0.178664	0.28145	0.39919	0.515131	0.585993
362.4	0.177348	0.280634	0.399077	0.515077	0.585257
362.6	0.178039	0.280448	0.399856	0.514961	0.585168
362.8	0.177651	0.280222	0.399283	0.515652	0.585818
363	0.179112	0.280361	0.399252	0.516091	0.586081
363.2	0.179716	0.280422	0.399737	0.516618	0.586504
363.4	0.180011	0.280234	0.399722	0.517261	0.5868
363.6	0.179924	0.279749	0.400074	0.517948	0.586833
363.8	0.180164	0.280067	0.400429	0.517782	0.586268
364	0.180755	0.279852	0.400614	0.517287	0.586273
364.2	0.181197	0.280138	0.40129	0.516776	0.586673
364.4	0.182019	0.279592	0.400889	0.516914	0.586677
364.6	0.182361	0.279733	0.401777	0.515984	0.585496
364.8	0.182528	0.279821	0.402267	0.513735	0.585652
365	0.182418	0.279753	0.401969	0.512752	0.586482
365.2	0.182668	0.2802	0.401981	0.512805	0.585714
365.4	0.183084	0.280698	0.401558	0.511836	0.586162
365.6	0.182864	0.28128	0.40098	0.510054	0.58573
365.8	0.1834	0.281183	0.401816	0.508909	0.584666
366	0.18327	0.280427	0.401351	0.508006	0.583871
366.2	0.183259	0.280071	0.401459	0.507991	0.58322
366.4	0.183915	0.279765	0.402279	0.507327	0.583743
366.6	0.183652	0.279904	0.403316	0.506823	0.58402
366.8	0.182154	0.27998	0.403089	0.507049	0.584123
367	0.18185	0.279583	0.403056	0.507593	0.584486
367.2	0.181311	0.279531	0.403808	0.508051	0.584823
367.4	0.180774	0.278212	0.403616	0.508569	0.585093
367.6	0.180399	0.277531	0.403847	0.508243	0.58493
367.8	0.179438	0.278165	0.403489	0.509032	0.584625
368	0.178501	0.27719	0.402924	0.509881	0.585084
368.2	0.178024	0.277186	0.402873	0.510434	0.584858
368.4	0.177639	0.276644	0.402319	0.51033	0.58404
368.6	0.177733	0.278266	0.402147	0.509627	0.583913
368.8	0.177623	0.278799	0.401161	0.508875	0.584192
369	0.178223	0.278905	0.400393	0.508775	0.583614
369.2	0.178797	0.27909	0.399518	0.509021	0.583407
369.4	0.18008	0.278726	0.398942	0.509613	0.584035
369.6	0.180959	0.278611	0.398906	0.508706	0.582833
369.8	0.182138	0.278559	0.399458	0.508803	0.582631
370	0.182701	0.278346	0.398893	0.508745	0.583133
370.2	0.182809	0.278434	0.398845	0.508198	0.582898
370.4	0.183719	0.277845	0.399061	0.508185	0.583064
370.6	0.182857	0.277955	0.398479	0.508426	0.582964
370.8	0.181971	0.276508	0.397735	0.50873	0.582141
371	0.181896	0.275194	0.396983	0.508303	0.581898
371.2	0.181627	0.274666	0.396784	0.507415	0.581723
371.4	0.180205	0.274163	0.39547	0.507036	0.581741
371.6	0.179354	0.275048	0.395423	0.506703	0.581365
371.8	0.179007	0.27567	0.394545	0.506671	0.580578
372	0.178574	0.275761	0.39444	0.506111	0.581187
372.2	0.178641	0.275749	0.394099	0.50554	0.5804
372.4	0.178568	0.276085	0.393888	0.505439	0.580622
372.6	0.178884	0.276697	0.393777	0.50533	0.581074
372.8	0.179089	0.276311	0.394272	0.50497	0.58146
373	0.180116	0.276317	0.395124	0.504701	0.581701
373.2	0.180845	0.276981	0.396163	0.505877	0.582303
373.4	0.181564	0.277185	0.397603	0.506311	0.582495
373.6	0.181208	0.277762	0.398545	0.504933	0.582771
373.8	0.18197	0.27876	0.39964	0.505239	0.583583
374	0.182127	0.278915	0.399572	0.505746	0.583901
374.2	0.182037	0.279321	0.399776	0.505899	0.583535
374.4	0.182818	0.278939	0.399914	0.506648	0.583121
374.6	0.182439	0.279507	0.400161	0.507019	0.582411
374.8	0.181841	0.278677	0.400483	0.506875	0.58182
375	0.181599	0.279817	0.399828	0.505135	0.581552
375.2	0.181405	0.279845	0.399436	0.505498	0.581816
375.4	0.181495	0.281107	0.398309	0.505469	0.581971
375.6	0.181771	0.281338	0.398633	0.505402	0.580976
375.8	0.181746	0.281363	0.397953	0.505257	0.580784
376	0.181304	0.282049	0.397167	0.506026	0.580783
376.2	0.181816	0.28208	0.396354	0.505931	0.580194
376.4	0.181296	0.282111	0.396009	0.506232	0.580679
376.6	0.181536	0.282337	0.396079	0.506285	0.58003
376.8	0.181437	0.282331	0.396891	0.505588	0.580202
377	0.180158	0.282876	0.396723	0.506085	0.579692
377.2	0.179487	0.282702	0.397403	0.506564	0.579565
377.4	0.17954	0.28184	0.398108	0.505468	0.579563
377.6	0.17923	0.280361	0.397767	0.505267	0.580184
377.8	0.179791	0.279898	0.397953	0.505987	0.580074
378	0.179226	0.278512	0.397938	0.50591	0.579905
378.2	0.178865	0.277328	0.397314	0.505911	0.579185
378.4	0.178759	0.276071	0.397462	0.505982	0.579291
378.6	0.17844	0.274839	0.398022	0.50585	0.57894
378.8	0.178133	0.273594	0.397301	0.504895	0.578522
379	0.178184	0.273369	0.396049	0.504313	0.577394
379.2	0.178335	0.272009	0.394967	0.505197	0.577415
379.4	0.178408	0.271808	0.394494	0.505883	0.576605
379.6	0.178088	0.271509	0.394055	0.50617	0.575883
379.8	0.178538	0.27188	0.392838	0.507035	0.575334
380	0.179677	0.273189	0.392842	0.507515	0.574803
380.2	0.180479	0.273982	0.392941	0.507404	0.574674
380.4	0.180348	0.275004	0.392409	0.507978	0.575045
380.6	0.181122	0.276522	0.392477	0.507802	0.574895
380.8	0.180897	0.277274	0.392691	0.507178	0.575202
381	0.179946	0.278436	0.392578	0.506887	0.575319
381.2	0.180638	0.278933	0.392941	0.506207	0.575156
381.4	0.181072	0.279331	0.393015	0.50502	0.575717
381.6	0.180105	0.278705	0.393357	0.505177	0.575347
381.8	0.179706	0.279514	0.394088	0.50472	0.575038
382	0.179436	0.279561	0.394646	0.504432	0.574354
382.2	0.178823	0.279954	0.3946	0.503802	0.574336
382.4	0.178752	0.280107	0.395588	0.503027	0.574672
382.6	0.177692	0.279929	0.395694	0.502541	0.574363
382.8	0.176683	0.279744	0.395617	0.501655	0.573849
383	0.176442	0.27943	0.395297	0.50234	0.573298
383.2	0.176232	0.278481	0.395714	0.502166	0.573054
383.4	0.176148	0.278268	0.396295	0.502752	0.572434
383.6	0.176307	0.277893	0.396077	0.502671	0.572387
383.8	0.177175	0.277674	0.395737	0.503376	0.572513
384	0.177855	0.277992	0.396297	0.503203	0.572553
384.2	0.178292	0.277756	0.39515	0.503967	0.572671
384.4	0.17885	0.27792	0.39465	0.503758	0.573394
384.6	0.179563	0.277496	0.394802	0.5034	0.572874
384.8	0.179923	0.277383	0.394715	0.503603	0.573048
385	0.179999	0.277613	0.394355	0.503263	0.573758
385.2	0.180207	0.276876	0.394478	0.50276	0.572802
385.4	0.179431	0.276565	0.394384	0.502038	0.573053
385.6	0.179072	0.27679	0.394863	0.502437	0.571803
385.8	0.179335	0.27726	0.39507	0.502505	0.572524
386	0.17908	0.2778	0.395083	0.503139	0.572441
386.2	0.178693	0.277342	0.394656	0.502939	0.573134
386.4	0.178758	0.277311	0.39424	0.502892	0.573256
386.6	0.177786	0.277344	0.393783	0.502693	0.572894
386.8	0.177537	0.27712	0.394049	0.502205	0.572322
387	0.17822	0.277048	0.394652	0.502797	0.572795
387.2	0.178065	0.277067	0.394941	0.502111	0.572746
387.4	0.177937	0.277182	0.394889	0.502624	0.572758
387.6	0.178152	0.277118	0.394766	0.503236	0.572876
387.8	0.178092	0.277074	0.394623	0.503369	0.573183
388	0.178016	0.276156	0.39497	0.502818	0.572074
388.2	0.178916	0.275414	0.395113	0.502919	0.572489
388.4	0.179293	0.275313	0.395235	0.502499	0.572801
388.6	0.17889	0.274567	0.395987	0.502804	0.572347
388.8	0.178617	0.274454	0.396301	0.502372	0.572438
389	0.178703	0.273989	0.396599	0.501701	0.572557
389.2	0.177951	0.272607	0.397362	0.501105	0.572138
389.4	0.177993	0.273321	0.397242	0.50157	0.572031
389.6	0.177839	0.273068	0.397342	0.501594	0.572895
389.8	0.178172	0.273321	0.396792	0.502094	0.573315
390	0.178808	0.273337	0.39667	0.502268	0.573869
390.2	0.179233	0.272598	0.395381	0.502699	0.573662
390.4	0.179189	0.2725	0.394666	0.502626	0.573217
390.6	0.178662	0.27281	0.394481	0.502346	0.573461
390.8	0.179196	0.272988	0.394301	0.502072	0.573451
391	0.180402	0.273373	0.393926	0.502377	0.574342
391.2	0.180478	0.274187	0.393547	0.502372	0.573884
391.4	0.181284	0.274491	0.392817	0.502237	0.573454
391.6	0.181152	0.274836	0.392368	0.502046	0.572833
391.8	0.18194	0.274976	0.392528	0.501154	0.572375
392	0.182957	0.274859	0.391949	0.500524	0.570632
392.2	0.18244	0.275161	0.391753	0.500264	0.570804
392.4	0.182017	0.275529	0.391089	0.499692	0.569776
392.6	0.1813	0.275922	0.391978	0.499461	0.56906
392.8	0.181815	0.276275	0.392151	0.499775	0.568721
393	0.182024	0.276494	0.392083	0.499603	0.569297
393.2	0.181907	0.276154	0.392573	0.499349	0.569335
393.4	0.182162	0.278081	0.392486	0.499749	0.569551
393.6	0.1815	0.277741	0.391667	0.499645	0.570461
393.8	0.181477	0.278441	0.391518	0.500078	0.569848
394	0.181953	0.278019	0.391561	0.500786	0.57047
394.2	0.180602	0.27754	0.390304	0.501627	0.569561
394.4	0.180008	0.276792	0.389929	0.501026	0.569749
394.6	0.179154	0.277072	0.390357	0.501016	0.57027
394.8	0.178358	0.276923	0.39076	0.500457	0.569646
395	0.178625	0.276986	0.390902	0.5003	0.569836
395.2	0.177684	0.276377	0.391016	0.500333	0.569287
395.4	0.177775	0.275313	0.391221	0.499888	0.568406
395.6	0.177201	0.275081	0.391523	0.500107	0.567162
395.8	0.177985	0.274277	0.392058	0.499787	0.565663
396	0.177844	0.273867	0.391916	0.499534	0.56489
396.2	0.17703	0.273738	0.392282	0.499741	0.56486
396.4	0.177419	0.273474	0.392653	0.498834	0.564297
396.6	0.178082	0.273663	0.393499	0.499904	0.564662
396.8	0.178532	0.273024	0.392493	0.500794	0.565088
397	0.178977	0.272947	0.3914	0.500273	0.565702
397.2	0.179975	0.272992	0.391025	0.500591	0.565535
397.4	0.180265	0.273628	0.391086	0.500455	0.565668
397.6	0.179897	0.27233	0.390732	0.500176	0.566069
397.8	0.179987	0.272218	0.390187	0.499938	0.565594
398	0.179835	0.27204	0.389478	0.500315	0.565392
398.2	0.178485	0.271911	0.38915	0.499123	0.564743
398.4	0.178368	0.271315	0.389859	0.498437	0.565523
398.6	0.177623	0.271361	0.390542	0.498	0.565326
398.8	0.177081	0.27179	0.390568	0.497207	0.565005
399	0.177107	0.272595	0.390431	0.496974	0.564382
399.2	0.176572	0.272144	0.390765	0.497215	0.563914
399.4	0.176378	0.272749	0.390619	0.497069	0.564095
[truncated: 1,002 more rows]

[truncated: 33 more sheets: Figiure 3d, Figure 3e, Figure 4a, Figure 4b, Figure 5a, Figure5b, Figure5c, Figure5d, Figure6a, Figure6b, Figure6c&6d, Figure 6e, Figure6f, Figure7a, Figure7b, Figure8a, Figure8b, Figure9, Sup Fig1, Sup Fig2 …]
